# Supplementary material for: A multiview model for relative and absolute microbial abundances
Source: Biometrics. 2021 Jun 8;78(3):1181–94. doi: 10.1111/biom.13503 (PMC8982138; doi:10.1111/biom.13503)
Supplement: Supplementary file 2 — Supporting Information [file BIOM-78-1181-s001.zip]

Archive with 630 entries (414 files):
- paramedic_supplementary/
- paramedic_supplementary/README.md
- paramedic_supplementary/.gitignore
- paramedic_supplementary/LICENSE
- paramedic_supplementary/.git/
- paramedic_supplementary/.git/index
- paramedic_supplementary/.git/description
- paramedic_supplementary/.git/HEAD
- paramedic_supplementary/.git/config
- paramedic_supplementary/.git/COMMIT_EDITMSG
- paramedic_supplementary/.git/FETCH_HEAD
- paramedic_supplementary/.git/ORIG_HEAD
- paramedic_supplementary/.git/info/
- paramedic_supplementary/.git/info/exclude
- paramedic_supplementary/.git/hooks/
- paramedic_supplementary/.git/hooks/applypatch-msg.sample
- paramedic_supplementary/.git/hooks/fsmonitor-watchman.sample
- paramedic_supplementary/.git/hooks/prepare-commit-msg.sample
- paramedic_supplementary/.git/hooks/pre-push.sample
- paramedic_supplementary/.git/hooks/pre-commit.sample
- paramedic_supplementary/.git/hooks/pre-rebase.sample
- paramedic_supplementary/.git/hooks/update.sample
- paramedic_supplementary/.git/hooks/post-update.sample
- paramedic_supplementary/.git/hooks/commit-msg.sample
- paramedic_supplementary/.git/hooks/pre-applypatch.sample
- paramedic_supplementary/.git/hooks/pre-receive.sample
- paramedic_supplementary/.git/branches/
- paramedic_supplementary/.git/refs/
- paramedic_supplementary/.git/refs/remotes/
- paramedic_supplementary/.git/refs/remotes/origin/
- paramedic_supplementary/.git/refs/remotes/origin/master
- paramedic_supplementary/.git/refs/heads/
- paramedic_supplementary/.git/refs/heads/master
- paramedic_supplementary/.git/refs/tags/
- paramedic_supplementary/.git/objects/
- paramedic_supplementary/.git/objects/60/
- paramedic_supplementary/.git/objects/60/8c2970faa8726cc61e25a6e1bfca4155d35f9c
- paramedic_supplementary/.git/objects/60/08f2e84bd9dafee2464d3723ae4b8afdb2b9c3
- paramedic_supplementary/.git/objects/60/85f3e0e7708e2b225033c84678bed8a8bab42f
- paramedic_supplementary/.git/objects/c0/
- paramedic_supplementary/.git/objects/c0/490b35043f56ba5d2564467f3b68efecc1544b
- paramedic_supplementary/.git/objects/c0/4099b326a44291452562bd661e06bcf459dea6
- paramedic_supplementary/.git/objects/3b/
- paramedic_supplementary/.git/objects/3b/bab002caef8e2b79debabb3cfaa497bc0c6d66
- paramedic_supplementary/.git/objects/ef/
- paramedic_supplementary/.git/objects/ef/f941f786693f2453df38ea417293d9fe3199a9
- paramedic_supplementary/.git/objects/6a/
- paramedic_supplementary/.git/objects/6a/27afee808a70a3c81a81a93808ba01c8890f23
- paramedic_supplementary/.git/objects/c4/
- paramedic_supplementary/.git/objects/c4/d16a40bf88059c6eb8f84ef4050e034e85b2e1
- paramedic_supplementary/.git/objects/c4/03a0dbad4c8ad818b98ff71666f9e632e85d39
- paramedic_supplementary/.git/objects/30/
- paramedic_supplementary/.git/objects/30/1cce82b6613c533fe029acc08fe9569fc5c9c0
- paramedic_supplementary/.git/objects/30/f1af8aecb4a32ef701eb7a283485a1a1a8b5cc
- paramedic_supplementary/.git/objects/ec/
- paramedic_supplementary/.git/objects/ec/91c01bb30110ac7eaa98f043e0d30ada5a012f
- paramedic_supplementary/.git/objects/5f/
- paramedic_supplementary/.git/objects/5f/5889fa230adf47669532d0d810b688f5b7bc20
- paramedic_supplementary/.git/objects/5f/dba7e22dab3842facfec00ebd281bf2b6f47b3
- paramedic_supplementary/.git/objects/f6/
- paramedic_supplementary/.git/objects/f6/bedcd0c408b72011a6cc30b0af44dd74d3f83d
- paramedic_supplementary/.git/objects/f6/2ac7c13e57fdf7515a16bd3584b561b32d0621
- paramedic_supplementary/.git/objects/ba/
- paramedic_supplementary/.git/objects/ba/ac6f6bf58dff0c88e9b82c791246973b50582b
- paramedic_supplementary/.git/objects/ba/2a6199cbf5a51d8656444030d33715731551ab
- paramedic_supplementary/.git/objects/84/
- paramedic_supplementary/.git/objects/84/a23c5a038b9e1883237639bd88e5befed84ea3
- paramedic_supplementary/.git/objects/84/681a93a3467ae9945c63389d9dfb5b4a5ee398
- paramedic_supplementary/.git/objects/03/
- paramedic_supplementary/.git/objects/03/4ccf89b3db127e684158a1a092f543936e4834
- paramedic_supplementary/.git/objects/73/
- paramedic_supplementary/.git/objects/73/b179f550e7e9ab4b0eebc6095d1a628512c7ff
- paramedic_supplementary/.git/objects/85/
- paramedic_supplementary/.git/objects/85/18552d003c187db39744aff5ec56def3a52bc4
- paramedic_supplementary/.git/objects/85/140b36f8148fb07a96fd2d81effd68ae4d323b
- paramedic_supplementary/.git/objects/85/78c93c957ed424e28fe36414c498c94775121d
- paramedic_supplementary/.git/objects/d2/
- paramedic_supplementary/.git/objects/d2/8acdc8811e58e63fd2994985417cd5ce8cdfe7
- paramedic_supplementary/.git/objects/dc/
- paramedic_supplementary/.git/objects/dc/d138b2479d76afe4aec1005ea21d16df0f64fd
- paramedic_supplementary/.git/objects/dc/d41d27fb7edf6adfa02d0764ecfc150457ecca
- paramedic_supplementary/.git/objects/00/
- paramedic_supplementary/.git/objects/00/a581b7fba749d7a1c500e348187ac7df3090c4
- paramedic_supplementary/.git/objects/d3/
- paramedic_supplementary/.git/objects/d3/1c10928380c823706158c3c8536d027cdbc167
- paramedic_supplementary/.git/objects/6c/
- paramedic_supplementary/.git/objects/6c/317eaa21ebb83749954eca44b759d7ba3dfed3
- paramedic_supplementary/.git/objects/27/
- paramedic_supplementary/.git/objects/27/1f8595d46b0a4bbbce94b0919dca95387689b4
- paramedic_supplementary/.git/objects/27/e9a7dc7164579abc5d0af191ba2b2c9b50c8fa
- paramedic_supplementary/.git/objects/67/
- paramedic_supplementary/.git/objects/67/4cb4c77d5991257238dca740d2678ba28e6a48
- paramedic_supplementary/.git/objects/67/7b861a2a19d9d40fb8a9034f80b5f4e6c5269a
- paramedic_supplementary/.git/objects/65/
- paramedic_supplementary/.git/objects/65/f735f13dbb76b02b951668cef7d2dc1171017d
- paramedic_supplementary/.git/objects/49/
- paramedic_supplementary/.git/objects/49/e3588b978d4460a66475f0b823acb9e7529285
- paramedic_supplementary/.git/objects/44/
- paramedic_supplementary/.git/objects/44/f3b74c9b9addc6a07094b4cddddb2bddcaca8a
- paramedic_supplementary/.git/objects/ff/
- paramedic_supplementary/.git/objects/ff/cd8db7592e1c950631e16f6441ef14ae8e267b
- paramedic_supplementary/.git/objects/pack/
- paramedic_supplementary/.git/objects/info/
- paramedic_supplementary/.git/objects/a9/
- paramedic_supplementary/.git/objects/a9/415c4872ffd688e0d278ed4b469a336374ea34
- paramedic_supplementary/.git/objects/95/
- paramedic_supplementary/.git/objects/95/ad1ec0640a06f5c4d0d06b58bf208a76807b2a
- paramedic_supplementary/.git/objects/f1/
- paramedic_supplementary/.git/objects/f1/f85bb33c072fb43609e3b33afae2ba65259c0b
- paramedic_supplementary/.git/objects/f1/66e44b8938c6db1d4575529ee582fc83502210
- paramedic_supplementary/.git/objects/07/
- paramedic_supplementary/.git/objects/07/70611fbc2ed1562c47f6a2aafff0c8708bff27
- paramedic_supplementary/.git/objects/07/754bb4794f0ed1bc3e8a6adb8465003f5c2400
- paramedic_supplementary/.git/objects/07/f5cee0beb532c8487e25b577e284339e54250a
- paramedic_supplementary/.git/objects/f4/
- paramedic_supplementary/.git/objects/f4/8c4900343c606f7f4fb9c4f6a39ebf32223fc1
- paramedic_supplementary/.git/objects/f4/80c3f64d0d602808f1c97960444540abb19ed3
- paramedic_supplementary/.git/objects/f4/03648991793e5eda6c6e608cd20f775cdf3c75
- paramedic_supplementary/.git/objects/f4/a2ffd0c272adce167db1568a090f0bfac6e038
- paramedic_supplementary/.git/objects/9b/
- paramedic_supplementary/.git/objects/9b/01952f54c419e3d990ae4a931461520c440148
- paramedic_supplementary/.git/objects/9b/0290389c240f16e9e82965a084dbd08e527290
- paramedic_supplementary/.git/objects/9b/e23bf4f876763113d48704c200c2fbb9a9b0bf
- paramedic_supplementary/.git/objects/40/
- paramedic_supplementary/.git/objects/40/c549ed11659f470ca1bdb7f1e9d36d4ece27c5
- paramedic_supplementary/.git/objects/4c/
- paramedic_supplementary/.git/objects/4c/9ec0330622d8c92bd2e6c458277af998669cc4
- paramedic_supplementary/.git/objects/4c/8ce45219901ce7a786f76eb2d5d6446ba0ec4e
- paramedic_supplementary/.git/objects/4c/729e0d3bd701f8afa95761942c41c0b25de4f9
- paramedic_supplementary/.git/objects/4c/fba951b4d9514a1b336d1d53141d19be74f973
- paramedic_supplementary/.git/objects/8a/
- paramedic_supplementary/.git/objects/8a/c066a392be0ac4db1cc22846195a6d6854225e
- paramedic_supplementary/.git/objects/8a/bdb28413b3f99f08d52671fb3e156aad1562fa
- paramedic_supplementary/.git/objects/39/
- paramedic_supplementary/.git/objects/39/9687f6e8700d3f432c2ef2695c5ff03ce757d7
- paramedic_supplementary/.git/objects/39/ab5e1938f3680a7b861be10b7f2ff9eb16b544
- paramedic_supplementary/.git/objects/39/ac140aadcc7596a0acfc8da788193052971ff7
- paramedic_supplementary/.git/objects/b4/
- paramedic_supplementary/.git/objects/b4/601b10b3c3a3263b23e1bcf50c79da1723b487
- paramedic_supplementary/.git/objects/2a/
- paramedic_supplementary/.git/objects/2a/34a678fb56adca2822ab5e5973a3ecc6dc6b09
- paramedic_supplementary/.git/objects/2a/36e56f56434da472150a844b6b8d391fc4504f
- paramedic_supplementary/.git/objects/2a/7cdea9f333ebca2b4ddf3a06c7b8bb5ede800e
- paramedic_supplementary/.git/objects/2a/3aa145c1aa67ce816e62144273f67044502520
- paramedic_supplementary/.git/objects/10/
- paramedic_supplementary/.git/objects/10/098f5beda2fb8b80dbe4b9f1568fdda61c758b
- paramedic_supplementary/.git/objects/10/e6eaa54e916e701a153ba3eef563cf471fd053
- paramedic_supplementary/.git/objects/58/
- paramedic_supplementary/.git/objects/58/25d13851d1ebe229d04c788d252bb652faba21
- paramedic_supplementary/.git/objects/58/e919cebf3a3b23aae8b40ba48c3d68c0dfac0c
- paramedic_supplementary/.git/objects/89/
- paramedic_supplementary/.git/objects/89/28bfbbbbaeaeba6007e9335f3524e5fcaade68
- paramedic_supplementary/.git/objects/3d/
- paramedic_supplementary/.git/objects/3d/f95044964c9248ad7f4d7e231acf871b962c36
- paramedic_supplementary/.git/objects/db/
- paramedic_supplementary/.git/objects/db/e299b4be77c8bbedee7e9b21941515fde24fd0
- paramedic_supplementary/.git/objects/db/571c06e0214186e42f151ebe60ed7b1d4b8a16
- paramedic_supplementary/.git/objects/db/5ca8c5b59437f4ab4c8b6aeac7d05ec3be748e
- paramedic_supplementary/.git/objects/db/3483bc5eb52a3cd0b08b062cbd4dabf2425983
- paramedic_supplementary/.git/objects/db/2e91cc52f76c3527af1dac1e0ae8606680e9a7
- paramedic_supplementary/.git/objects/db/f1e0ac4d1244b9745b311731a34378369aef11
- paramedic_supplementary/.git/objects/a1/
- paramedic_supplementary/.git/objects/a1/6a5e74fc9fa33b66136b29db9122645d3a2642
- paramedic_supplementary/.git/objects/a1/5c1fe72aba346490b4573410c6a01cae4ee814
- paramedic_supplementary/.git/objects/8f/
- paramedic_supplementary/.git/objects/8f/c068bc7dff531451be1f81a17ed676950978f4
- paramedic_supplementary/.git/objects/8f/35f4d8300fd9154f9f5f2b79d860109b9f2d2b
- paramedic_supplementary/.git/objects/47/
- paramedic_supplementary/.git/objects/47/a5cd17f8bd0a0c03339171341a61fd79990522
- paramedic_supplementary/.git/objects/9c/
- paramedic_supplementary/.git/objects/9c/431d2c24211cc378511b4644ab0cd0ab3c0cfa
- paramedic_supplementary/.git/objects/33/
- paramedic_supplementary/.git/objects/33/a48e788799f8179461578e7ca15cf94e06e8e9
- paramedic_supplementary/.git/objects/33/3d76284865fa60c60be61c67a66a2a0b1d12f1
- paramedic_supplementary/.git/objects/33/dff776de250e9d106fbc4bad68ba611bb9e3e8
- paramedic_supplementary/.git/objects/2c/
- paramedic_supplementary/.git/objects/2c/4e4e12b2216d63df948555846b8022b3c936ce
- paramedic_supplementary/.git/objects/5e/
- paramedic_supplementary/.git/objects/5e/5b2073a14e955062ed7f28167485797c7552bf
- paramedic_supplementary/.git/objects/5e/020c22e44e6d7afdba3e09d959621b6ec73948
- paramedic_supplementary/.git/objects/c1/
- paramedic_supplementary/.git/objects/c1/c8bc349da4286ea23ec9827d6da5e6c1c2f581
- paramedic_supplementary/.git/objects/c1/4d6fdf03eb252d07ee7a00e97255a4d387c0f9
- paramedic_supplementary/.git/objects/1b/
- paramedic_supplementary/.git/objects/1b/9fa3c9323751acebd274b0ecd485a08e83f3d1
- paramedic_supplementary/.git/objects/1b/b43831ebaba1ad7d454cebf970cf084b867081
- paramedic_supplementary/.git/objects/1b/479f63402ad3d6ecac3a94fdd5e24acaeda049
- paramedic_supplementary/.git/objects/1b/ba58723d087129c844f45021973448c0e2f9e3
- paramedic_supplementary/.git/objects/66/
- paramedic_supplementary/.git/objects/66/5de6a9dccb2ee344b272faba6a9f6368d4206d
- paramedic_supplementary/.git/objects/66/10a29f6d25f9b61f6cfa0a2ed99db8375529cf
- paramedic_supplementary/.git/objects/66/46fd7756330a35edb8ecf0883127f0e47700b3
- paramedic_supplementary/.git/objects/c5/
- paramedic_supplementary/.git/objects/c5/bbb863c6e86764a9842a9894f706160899eb62
- paramedic_supplementary/.git/objects/c5/2d66300c8337d30c8f68446a884f9c062b6fdf
- paramedic_supplementary/.git/objects/fc/
- paramedic_supplementary/.git/objects/fc/67224c656262f15f994749c3eb13df79985569
- paramedic_supplementary/.git/objects/fc/a2ccf7e1fe9ffb41e4dfbf97ec42b1ecdd0246
- paramedic_supplementary/.git/objects/fc/8cc8d58163de200fd7c2a07d57c4030a5e984b
- paramedic_supplementary/.git/objects/90/
- paramedic_supplementary/.git/objects/90/91ec89d7ffb015b804fb7573f7b6cd26024e2d
- paramedic_supplementary/.git/objects/90/92b07e5882c20109972eb70b8479cc7d9ae53f
- paramedic_supplementary/.git/objects/90/da8a0c46eeba4ed04454ed31bf04bf79761463
- paramedic_supplementary/.git/objects/90/1fabe41bb73103b933df55c585624f930b0c61
- paramedic_supplementary/.git/objects/11/
- paramedic_supplementary/.git/objects/11/32040dc9f7307b21df4a049035728c9ac01919
- paramedic_supplementary/.git/objects/11/23f72d3a677b501c470facce7ac8e2a74c03ac
- paramedic_supplementary/.git/objects/11/2ebdf5deefc8409e742ffdeafe5809661490bd
- paramedic_supplementary/.git/objects/11/57513dab458270131fcda78109b24e4c1acbb5
- paramedic_supplementary/.git/objects/bb/
- paramedic_supplementary/.git/objects/bb/04adeeb9e9c8c005377e93fb02fdcec589a324
- paramedic_supplementary/.git/objects/bb/0e24acfb32d36cc065d40564a9c70c5c886d54
- paramedic_supplementary/.git/objects/bb/6708017112ef218b7f8cf5150e5c2c7dbbf607
- paramedic_supplementary/.git/objects/0e/
- paramedic_supplementary/.git/objects/0e/9d821f5d2cd5823c4b6c1d829ed3d09ac1ba92
- paramedic_supplementary/.git/objects/9a/
- paramedic_supplementary/.git/objects/9a/c8e73d918b46a09cebb2a4a49826fc9d6dc4b6
- paramedic_supplementary/.git/objects/9a/5b92d683c2a8d5545a8e8eb45f829e565e748d
- paramedic_supplementary/.git/objects/0f/
- paramedic_supplementary/.git/objects/0f/913adc811977cef1de72bbaba7dd8fcb0a4668
- paramedic_supplementary/.git/objects/56/
- paramedic_supplementary/.git/objects/56/6bdaaafdf9b8f659f34bfbb012a765b7d45c0a
- paramedic_supplementary/.git/objects/e2/
- paramedic_supplementary/.git/objects/e2/f36091a826a4ac2d511cb5463b104e8981c641
- paramedic_supplementary/.git/objects/e2/7654137c1c1abbfa81094de9ab2127b4de93a8
- paramedic_supplementary/.git/objects/3c/
- paramedic_supplementary/.git/objects/3c/430c4e557639f6c154ffb9312c6735586a8f18
- paramedic_supplementary/.git/objects/e5/
- paramedic_supplementary/.git/objects/e5/af36fb1ad22c53919503292b52bc4c8b6efd2f
- paramedic_supplementary/.git/objects/e5/bd3c37469dae6c3a47aaec47d1efcee1028302
- paramedic_supplementary/.git/objects/7d/
- paramedic_supplementary/.git/objects/7d/92d3661df33dc9710f5fd2f9fc9f34bcf75c30
- paramedic_supplementary/.git/objects/7d/5f0452947dbb7963dd71eac4963aa46e358548
- paramedic_supplementary/.git/objects/22/
- paramedic_supplementary/.git/objects/22/cb75512da48f8e77afd7e264f0350118d137f2
- paramedic_supplementary/.git/objects/91/
- paramedic_supplementary/.git/objects/91/899335b328516d01146b3d8d0d296f5bbd69db
- paramedic_supplementary/.git/objects/91/5b8c18513057ea620dcf7d8092a98d3d6cd346
- paramedic_supplementary/.git/objects/1a/
- paramedic_supplementary/.git/objects/1a/80ae7072c9a8a1dc9ad5180ef330f9e487113b
- paramedic_supplementary/.git/objects/1a/6c16d860ec7c496fa612554ec8afd97b163e0a
- paramedic_supplementary/.git/objects/1e/
- paramedic_supplementary/.git/objects/1e/2250f84bdd24d18a6f18cad32353e5e2730f00
- paramedic_supplementary/.git/objects/77/
- paramedic_supplementary/.git/objects/77/01d560d14256a0549972a252470657de79c414
- paramedic_supplementary/.git/objects/77/2c25865bb909d96e103a731a091a35db1e6b5d
- paramedic_supplementary/.git/objects/77/9fba4eadca4f3b9e640892fea9820a8795e5bc
- paramedic_supplementary/.git/objects/77/e4aad8d5cd302ba7a927137e8b38b81c53a7b2
- paramedic_supplementary/.git/objects/3a/
- paramedic_supplementary/.git/objects/3a/5d32e95bf66e21807236028189d40a5574aff5
- paramedic_supplementary/.git/objects/3a/43715fcee60f66d673210450b589e5bc2b7eb4
- paramedic_supplementary/.git/objects/de/
- paramedic_supplementary/.git/objects/de/ebd90e3eaf73a68e086afc6f0a068563a740a7
- paramedic_supplementary/.git/objects/de/497c00b064d145b9743dbc1961a81c18fed947
- paramedic_supplementary/.git/objects/74/
- paramedic_supplementary/.git/objects/74/3d41ef0ce770c27059833547736fb39222d952
- paramedic_supplementary/.git/objects/74/13d8edec862d06bebee5e50fc739ef9e88fbee
- paramedic_supplementary/.git/objects/fd/
- paramedic_supplementary/.git/objects/fd/4c8185361538e519001cc123bc50906e6220f3
- paramedic_supplementary/.git/objects/fd/a4b50c3062f4a630bc3e67c4ce88e3dc0aea1c
- paramedic_supplementary/.git/objects/c2/
- paramedic_supplementary/.git/objects/c2/3aea1482dfdb9d964e473fcc7e323e804ca4ba
- paramedic_supplementary/.git/objects/cc/
- paramedic_supplementary/.git/objects/cc/f59bc7a8836a44895b7b24d26b37f74e7db713
- paramedic_supplementary/.git/objects/1c/
- paramedic_supplementary/.git/objects/1c/622ee9b8496dd90a5e4181e4c099a079fd2cf1
- paramedic_supplementary/.git/objects/1c/99d9adc682a4324d607767ed4439d0a1707265
- paramedic_supplementary/.git/objects/1c/719910b165726dc1ca49290f0131a45d44cc0d
- paramedic_supplementary/.git/objects/ed/
- paramedic_supplementary/.git/objects/ed/770c867f76e6a5f1c5d53241c17de743d223b4
- paramedic_supplementary/.git/objects/d0/
- paramedic_supplementary/.git/objects/d0/de4f15e2f687678c01666392e056a5c35e8971
- paramedic_supplementary/.git/objects/d0/0f8664115f24ec81760cfe992707e8ca2e8628
- paramedic_supplementary/.git/objects/61/
- paramedic_supplementary/.git/objects/61/659324ee316f14eaf7bcf2629ba9b1e83109e1
- paramedic_supplementary/.git/objects/09/
- paramedic_supplementary/.git/objects/09/1d2bf597e15ee82fa3d313600e1c817d92ef42
- paramedic_supplementary/.git/objects/09/20772807893cf4b24c7089f4d7998178498dd4
- paramedic_supplementary/.git/objects/09/374341054c0bc64b8e0692e11b4a57d8212780
- paramedic_supplementary/.git/objects/8b/
- paramedic_supplementary/.git/objects/8b/357cd7f6c551202d09a1ef40d80755fb6df2a6
- paramedic_supplementary/.git/objects/2f/
- paramedic_supplementary/.git/objects/2f/cbe4f38ebb08ff6b405002fe0fce7bc9b91bf8
- paramedic_supplementary/.git/objects/2f/f19c861f6b889b8c40d5043c5115c71a9061da
- paramedic_supplementary/.git/objects/82/
- paramedic_supplementary/.git/objects/82/2ee0016ac94f0e16be3a9c695c63ffed338ac7
- paramedic_supplementary/.git/objects/82/d57ff0e9bf6f6c494b49e7398299afb58d232e
- paramedic_supplementary/.git/objects/82/c5247ecf2eab5f22cb2c76cf413583513aa31e
- paramedic_supplementary/.git/objects/24/
- paramedic_supplementary/.git/objects/24/ad35121fdfc2b1aa05d752c873ad4b2d2ff69a
- paramedic_supplementary/.git/objects/92/
- paramedic_supplementary/.git/objects/92/3f072b5806fd0c4c67a80453bf30abd87bc230
- paramedic_supplementary/.git/objects/92/7f0bcd484b75fa9a3afbb14385d3e6c1fae1db
- paramedic_supplementary/.git/objects/a2/
- paramedic_supplementary/.git/objects/a2/62b344b25961e65ebc39e6c2e262a69f2ee2ff
- paramedic_supplementary/.git/objects/e9/
- paramedic_supplementary/.git/objects/e9/11f92a6c9adf89526ac09e02d17ec855e99d87
- paramedic_supplementary/.git/objects/7e/
- paramedic_supplementary/.git/objects/7e/ec34c59820ba5e6cb78d6e5f6230fc7285ae5e
- paramedic_supplementary/.git/objects/80/
[truncated: 330 more entries]
