# Supplementary material for: A multiview model for relative and absolute microbial abundances
Source: Biometrics. 2021 Jun 8;78(3):1181–94. doi: 10.1111/biom.13503 (PMC8982138; doi:10.1111/biom.13503)
Supplement: Supplementary file 2 — Supporting Information [file BIOM-78-1181-s001.zip › paramedic_supplementary/code/data_analysis/R/get_most_abundant_taxa.R]

######################################################################################
##
## FILE: get_most_abundant_taxa.R
##
## CREATED: 19 November 2018 by Brian Williamson
##
## PURPOSE: return the indices of the most abundant taxa based on br16S
##
## INPUTS: 
## 
## OUTPUTS: 
######################################################################################

## FUNCTION: get_most_abundant_taxa
## ARGS: br16S_mat - the matrix of br16S reads
##             m - the vector of read counts for each participant
## RETURNS: the ordered column indices, from most abundant to least abundant
get_most_abundant_taxa <- function(br16S_mat, m) {
  ## divide by m, take the average down columns
  col_avg <- colMeans(br16S_mat/m)
  ## order, return
  ret <- order(col_avg, decreasing = TRUE)
  return(ret)
}
