# Supplementary material for: A multiview model for relative and absolute microbial abundances
Source: Biometrics. 2021 Jun 8;78(3):1181–94. doi: 10.1111/biom.13503 (PMC8982138; doi:10.1111/biom.13503)
Supplement: Supplementary file 2 — Supporting Information [file BIOM-78-1181-s001.zip › paramedic_supplementary/code/data_analysis/shell/qpcr_data_analysis.sh]

#!/bin/bash

Rscript code/R/analyze_data/qpcr_analysis.R --estimator ${1} --do-parallel ${2} --fold-num ${3} --n-chains ${4} --n-iter ${5} --n-burnin ${6} --q ${7} --num-folds ${8} --sample-num ${9} --q-obs ${10} --leave-one-out ${11} --div-num ${12} --save-stan-model ${13} --max-treedepth ${14} --adapt-delta ${15} --use-precompiled ${16} --adjust ${17} --alpha-sigma ${18} --kappa-sigma ${19}
