# Supplementary material for: A multiview model for relative and absolute microbial abundances
Source: Biometrics. 2021 Jun 8;78(3):1181–94. doi: 10.1111/biom.13503 (PMC8982138; doi:10.1111/biom.13503)
Supplement: Supplementary file 2 — Supporting Information [file BIOM-78-1181-s001.zip › paramedic_supplementary/code/data_analysis/exact_ms_code/shell/load_qpcr_data_analysis.sh]

#!/bin/sh

Rscript ../R/analyze_data/load_qpcr_analysis.R --q $1 --q-obs $2 --sample-num $3 --div-num 1000 --adjust $4
