# Supplementary material for: A multiview model for relative and absolute microbial abundances
Source: Biometrics. 2021 Jun 8;78(3):1181–94. doi: 10.1111/biom.13503 (PMC8982138; doi:10.1111/biom.13503)
Supplement: Supplementary file 2 — Supporting Information [file BIOM-78-1181-s001.zip › paramedic_supplementary/code/sims/R/qpcr_sim.R]

#!/usr/local/bin/Rscript
##################################################################################
## FILE: qpcr_sim.R
##
## CREATED: 30 August 2018 by Brian Williamson
##
## PURPOSE: replicate the qPCR estimation procedure across many simulated datasets
##          for a given Stan model
##
## INPUTS: listed below
##
## OUTPUTS: a dataset and the Stan results
##################################################################################

## load required libraries
library("methods")
library("rstan")
library("MASS")
library("argparse")
library("paramedic")

## load in required functions
source("data_gen_funcs.R")
source("data_generator.R")

## grab in the job id;
## if you use a different HPC batch scheduler, edit "SLURM_ARRAY_TASK_ID" to the appropriate environment variable
## if you are running locally, you'll need to set the job id locally to one of 1--50 (for each of the 50 replicates)
job_id <- as.numeric(Sys.getenv("SLURM_ARRAY_TASK_ID"))

## set up dynamic simulation arguments
parser <- ArgumentParser()
parser$add_argument("--sim-name", default = "large_q_vary_n", help = "name of the simulation")
parser$add_argument("--stan-model", default = "../stan/predict_qpcr.stan",
    help = "Which Stan model file to use.")
parser$add_argument("--N", type = "double", default = 50, help = "sample size")
parser$add_argument("--q", type = "double", default = 10, help = "how many taxa do we have?")
parser$add_argument("--q_obs", type = "double", default = 7, help = "how many taxa do we have qPCR measured on?")
parser$add_argument("--beta", default = "random", help = "hyperparameter controlling mean of mu distribution")
parser$add_argument("--corr", type = "double", default = 0, help = "hyperparameter controlling the off-diagonal elements of Sigma.")
parser$add_argument("--sigma", type = "double", default = 0, help = "SD of efficiencies (0 = no varying efficiency)")
parser$add_argument("--n-chains", type = "double", default = 1, help = "number of chains for MCMC")
parser$add_argument("--iter", type = "double", default = 10000, help = "number of iterations per chain")
parser$add_argument("--warmup", type = "double", default = 5000, help = "number of warmup iterations per chain")
parser$add_argument("--parallel", type = "integer", default = 0, help = "run in parallel or not")
parser$add_argument("--B", type = "double", default = 50, help = "total number of MC reps per q, q^obs")
parser$add_argument("--num-qs", type = "double", default = 4, help = "total number of qs considered")
parser$add_argument("--num-qobss", type = "double", default = 6, help = "total number of qobs considered")
parser$add_argument("--num-ns", type = "double", default = 1, help = "total number of sample sizes considered")
parser$add_argument("--num-sigmaes", type = "double", default = 1, help = "total number of sigma_es to consider")
parser$add_argument("--use-most-abundant", type = "integer", default = 1, help = "use q^obs most abundant taxa or not")
args <- parser$parse_args()

args$qs <- c(10, 20, 40, 60, 80, 100, 120)[1:args$num_qs]
args$qobss <- (2:7)[1:args$num_qobss]
args$ns <- seq(50, 300, 50)[1:args$num_ns]
args$sigma_es <- c(0, 0.1, 0.2, 0.3, 0.4, 0.5)[1:args$num_sigmaes]

print(args)

## set up static simulation arguments
Sigma <- diag(1, nrow = args$q, ncol = args$q) # hyperparameter controlling covariance of mus
adapt_delta <- 0.85 # controls stan HMC
max_treedepth <- 15 # controls stan HMC
m_min <- 10000 # min number of reads
m_max <- 100000 # max number of reads

## set up hyperparameter mean vector
if (args$beta == "random") {
  set.seed(4747)
  beta <- rnorm(args$q, 0, sqrt(50)) # hyperparameter controlling mean of mus
} else {
  beta <- rep(3, args$q)
}
# hyperparameter controls covariance in off-diagonal of mus
Sigma[row(Sigma) != col(Sigma)] <- args$corr
# if parallel, set up cores
if (args$parallel) {
    options(mc.cores = parallel::detectCores())
}

## get the random number seed
num_q <- length(args$qs)
num_n <- length(args$ns)
num_q_obs <- length(args$qobss)
num_sigma_e <- length(args$sigma_es)
seed_vec <- 1:(args$B*num_q*num_n*num_q_obs*num_sigma_e)
samp_seed_vec <- sample(seed_vec)
seed_mat <- array(samp_seed_vec, dim = c(args$B, num_q_obs, num_q, num_n, num_sigma_e))
logi_q <- ifelse(length(args$q == 1), 1, which(args$q == args$qs))
logi_q_obs <- ifelse(length(args$q_obs == 1), 1, which(args$q_obs == args$q_obss))
current_seed <- seed_mat[job_id, logi_q_obs, logi_q, which(args$N == args$ns), which(args$sigma == args$sigma_es)] + 10000*args$use_most_abundant
print(current_seed)
set.seed(current_seed)

## create the data
dataset_with_truth <- data_generator(args$N, args$q, args$q_obs, current_seed, beta[1:args$q],
    Sigma[1:args$q, 1:args$q], args$sigma, m_min, m_max, args$use_most_abundant)
dataset <- dataset_with_truth[(names(dataset_with_truth) %in% c("V", "W", "N", "q", "q_obs"))]

## create output directory
prefix <- sprintf("%s/ve_%s/cov_%s/n_%s/q_%s/q_obs_%s/",
    args$sim_name,
    args$sigma,
    args$corr,
    args$N,
    args$q,
    args$q_obs)
if (!dir.exists(prefix)) {
    dir.create(prefix, recursive = TRUE)
}

## make a different seed for each column of interest
## job_id is the taxon id * replicate number (i.e., for 7 groups of 2 taxa and 20 reps each,
## job_id ranges from 1 -- 280)
stan_seed <- current_seed

## set up the parameters to save
params_to_save <- if (grepl("varying_efficiency", args$stan_model)) {
  c("beta", "Sigma", "mu", "e", "sigma")
  } else {
    c("beta", "Sigma", "mu")
}

# run the model
set.seed(stan_seed)
system.time(mod <- paramedic::run_paramedic(W = dataset$W, V = dataset$V, n_iter = args$iter,
                                        n_burnin = args$warmup, n_chains = args$n_chains, stan_seed = stan_seed,
                                        params_to_save = params_to_save,
                                        control = list(adapt_delta = adapt_delta, max_treedepth = max_treedepth),
                                        verbose = FALSE, open_progress = FALSE))

mod_summ <- summary(mod, probs = c(0.025, 0.975))$summary

# extract samples
samps <- extract(mod)

## save the output
saveRDS(mod_summ, file = sprintf("%s/%s_mod_jobid_%d_ad_%f_mt_%d_ab_%s.rds",
    prefix,
    strsplit(strsplit(args$stan_model, "/")[[1]], ".", fixed = TRUE)[[length(strsplit(strsplit(args$stan_model, "/")[[1]], ".", fixed = TRUE))]][1],
    job_id,
    adapt_delta,
    max_treedepth,
    as.character(args$use_most_abundant)))
saveRDS(dataset_with_truth, file = sprintf("%s/%s_data_jobid_%d_ad_%f_mt_%d_ab_%s.rds",
    prefix,
    strsplit(strsplit(args$stan_model, "/")[[1]], ".", fixed = TRUE)[[length(strsplit(strsplit(args$stan_model, "/")[[1]], ".", fixed = TRUE))]][1],
    job_id,
    adapt_delta,
    max_treedepth,
    as.character(args$use_most_abundant)))
saveRDS(samps, file = sprintf("%s/%s_samps_jobid_%d_ad_%f_mt_%d_ab_%s.rds",
    prefix,
    strsplit(strsplit(args$stan_model, "/")[[1]], ".", fixed = TRUE)[[length(strsplit(strsplit(args$stan_model, "/")[[1]], ".", fixed = TRUE))]][1],
    job_id,
    adapt_delta,
    max_treedepth,
    as.character(args$use_most_abundant)))
