# Supplementary material for: A multiview model for relative and absolute microbial abundances
Source: Biometrics. 2021 Jun 8;78(3):1181–94. doi: 10.1111/biom.13503 (PMC8982138; doi:10.1111/biom.13503)
Supplement: Supplementary file 2 — Supporting Information [file BIOM-78-1181-s001.zip › paramedic_supplementary/code/sims/shell/submit_model_misspec_sim.sh]

#!/bin/bash

ml R/3.5.3-foss-2018b-fh1

# args:
# 1: sim name (e.g., 'misspec-gamma-gamma')
# 2: sample size (50)
# 3: number of taxa (40)
# 4: number of observed taxa (7)
# 5: number of chains (4)
# 6: number of iterations (10500)
# 7: number of burn-in/chain (10000)
# 8: total number of MC reps (50 * )
# 9: adapt delta (stan control par, .85)
# 10: max treedepth (stan control par, 15)
# 11: min num reads (10000)
# 12: max num reads (100000)

declare -a sims=("spec-normal-normal" "misspec-normal-gamma" "misspec-normal-halft" "misspec-gamma-normal" "misspec-halft-normal" "misspec-gamma-gamma" "misspec-gamma-halft" "misspec-halft-gamma" "misspec-halft-halft" "misspec-normal-normal-negbin-mult" "misspec-normal-normal-poisson-dirimult" "misspec-normal-normal-negbin-dirimult")

# submit each sim
for sim in "${sims[@]}"; do
  io_file="$sim/slurm-%A_%a.out"
  sbatch -c4 --array=1-50 --requeue -e $io_file -o $io_file ./model_misspec_sim.sh $sim 100 40 7 4 20000 18000 50 .85 18 10000 100000
done
