# Supplementary material for: A multiview model for relative and absolute microbial abundances
Source: Biometrics. 2021 Jun 8;78(3):1181–94. doi: 10.1111/biom.13503 (PMC8982138; doi:10.1111/biom.13503)
Supplement: Supplementary file 2 — Supporting Information [file BIOM-78-1181-s001.zip › est_concentrations_covariate_adjusted.csv]

taxon	subj_id	est	obs	cred_int_lower	cred_int_upper	pred_int_lower	pred_int_upper
1	22	148418.52257451514	148424.325	147682.32697343727	149172.7287656214	NA	NA
1	37	0.10443993949644341	0.09375	7.053396222225531e-9	0.9150681010263882	NA	NA
1	56	384.7223439353043	385.685175	347.79920199003783	423.11225025527006	NA	NA
1	49	6611.568440317841	6610.72425	6454.410718727284	6771.784886670694	NA	NA
1	33	19994.18913871484	19981.3125	19717.268999563952	20274.242524327903	NA	NA
1	97	0.11356494359346458	0.0938	2.8984900063807426e-9	1.0663127356694497	NA	NA
1	107	17400.765353937855	17385.233203125	17144.184767104824	17660.50844716269	NA	NA
1	96	6679.181135599624	6680.1720703125	6517.497465679638	6839.555842701099	NA	NA
1	108	2589.069247744714	2589.3791015625	2491.443730389932	2689.2426429329626	NA	NA
1	94	0.11142666127596411	0.348	4.7955153427340726e-9	1.035929709330522	NA	NA
1	30	0.09469097903801287	0.09375	5.018857700488874e-9	0.8536453250508058	NA	NA
1	1	0.1213528219537805	0.09375	7.943047843238485e-9	1.0452516675472776	NA	NA
1	72	0.10832444458109812	0.09375	3.6365502411707965e-9	0.9654026290512178	NA	NA
1	67	0.08048693699050823	0.09375	5.470899326946e-9	0.7087893410185324	NA	NA
1	73	1277.3200316066814	1279.421923828125	1207.6771349183855	1348.7685630891256	NA	NA
1	82	17929.89303010225	17975.37890625	17668.843594053447	18190.625513533985	NA	NA
1	52	0.11087857294564438	0.0938	5.787400833862015e-9	1.0055862385951793	NA	NA
1	89	0.11002808048595837	0.0938	3.7785555552020736e-9	0.9797148016069133	NA	NA
1	95	0.11625803761735035	0.0938	5.491157170282638e-9	1.0547959756946657	NA	NA
1	59	0.11562950701960818	0.0938	8.663358307365914e-9	0.9848517699634614	NA	NA
1	48	132.39183490043953	131.68432499999997	110.66350424104738	156.5577816531177	NA	NA
1	35	0.11664309778088508	0.09375	8.484062331902884e-9	0.9913574946930445	NA	NA
1	44	0.11433646466807873	0.09375	4.104569346062078e-9	1.0391616934744885	NA	NA
1	47	0.12159881594133296	0.09375	5.135957034350309e-9	1.08125481327302	NA	NA
1	61	0.10994129185707531	0.09375	4.963650087484018e-9	0.9884894943020205	NA	NA
1	10	7715.199961852688	7711.455	7542.878606408051	7893.421215543834	NA	NA
1	101	98582.43682362154	98577.6	97964.67808539473	99176.89656812859	NA	NA
1	58	37.533733435385145	38.818904113769534	26.87134889327806	50.10990154879172	NA	NA
1	91	84.6085842526799	85.26318054199218	67.12681332099667	102.9281603015559	NA	NA
1	110	77.62168721088563	78.76109619140625	61.55456714320282	96.35341327202968	NA	NA
1	4	125.45898970425169	126.481425	104.2213473290264	148.43562244509374	NA	NA
1	36	0.10551665383266488	0.09375	3.3338897647609308e-9	0.9657737747355712	NA	NA
1	109	168.67590001348051	169.41110229492188	143.78560016248343	195.04395050768898	NA	NA
1	40	255.90784596804286	259.83285	225.70733315990253	288.12837829825844	NA	NA
1	57	0.11422820176448406	0.0938	1.0265588068448175e-8	0.9961310341352492	NA	NA
1	65	12281.258066291797	12234.465	12060.796270635057	12502.428356143886	NA	NA
1	62	0.11771847800919603	0.0938	1.0061334481976653e-8	1.0657420169053802	NA	NA
1	13	2929.883861188806	2930.31675	2825.4728099997474	3036.6543473797265	NA	NA
1	43	20.237043102139726	22.6889175	12.75638507171411	29.578184818385477	NA	NA
1	32	0.10645142806827193	0.09375	5.2664702326952864e-9	0.9562132380067123	NA	NA
1	51	6729.381056044498	6849.49725	6574.390050649856	6892.301948376013	NA	NA
1	81	144.79142401274837	145.97745	122.19576616070091	169.3591875715911	NA	NA
1	46	198171.99516488484	198018.6	197334.16314587116	199019.2103890474	NA	NA
1	102	0.10248904082198201	0.0938	4.3781168020533696e-9	0.9114370438448268	NA	NA
1	98	98885.06057133403	98899.125	98270.38913258705	99506.15899370458	NA	NA
1	23	0.10959881268015698	0.09375	4.8783738638829585e-9	0.9991159290025611	NA	NA
1	31	0.11409759188663095	0.09375	8.923929622412168e-9	0.9624758782371451	NA	NA
1	103	0.10951577994872316	0.0938	6.45596743992749e-9	1.0004935692639538	NA	NA
1	50	42204.65702398392	42209.4225	41809.21374174865	42616.930838984816	NA	NA
1	70	0.12053618538228347	0.0938	9.09834717891142e-9	1.0382285103588673	NA	NA
1	105	27455.63824451026	27460.71796875	27128.06945075424	27787.508276180855	NA	NA
1	21	13993.697536507627	14002.0125	13759.11075761174	14228.243897783503	NA	NA
1	6	47753.20896744633	47730.72	47321.5027053195	48191.45297574929	NA	NA
1	53	7322.0503478664095	7381.7475	7155.865085597937	7489.892100987642	NA	NA
1	64	0.12150766424614896	0.09375	4.482950736213036e-9	1.0534733381802173	NA	NA
2	22	9055.629015477607	8975.337890625	8868.95496579943	9250.074464313962	NA	NA
2	37	2241.908462705733	2246.080078125	2149.1333659017364	2335.083174259356	NA	NA
2	56	15878.898474531965	15859.332421875	15633.439988287742	16121.212431743746	NA	NA
2	49	362558.51409803896	362878.3125	361388.4031721505	363730.0396731313	NA	NA
2	33	18642.485806821107	18732.130078125	18373.692051679216	18911.768026372854	NA	NA
2	97	90.57692168549718	91.4205047609999	73.46761132963917	110.679708704694	NA	NA
2	107	18643.352026244498	18555.92109375	18378.28196372324	18908.760419016897	NA	NA
2	96	63649.69046434549	63579.54375	63152.46939083609	64136.91549361058	NA	NA
2	108	17849.87786314417	17838.905859375	17592.08533896709	18113.731034617464	NA	NA
2	94	0.12486544636487217	0.09375	2.1520833405322276e-8	1.1328848612530409	NA	NA
2	30	0.11042984190699781	0.0938	2.600440834625837e-8	0.9058806663094782	NA	NA
2	1	0.1283561920852392	0.0938	2.2206326877663626e-8	1.0545009854493215	NA	NA
2	72	0.1335919990945601	0.09375	2.3186225146332402e-8	1.1296731423609723	NA	NA
2	67	0.08695317793866722	0.09375	2.1895408431644588e-8	0.7260355805996781	NA	NA
2	73	38817.57929041623	38698.471875	38443.26944414724	39201.834842553624	NA	NA
2	82	3462.9749914526974	3436.020703125	3351.296367310121	3577.783054390217	NA	NA
2	52	0.1274653950790401	0.09375	2.5831149225589864e-8	1.081881548289256	NA	NA
2	89	0.13012236326512056	0.09375	2.0223972458563617e-8	1.1390448270830138	NA	NA
2	95	0.12603409574385877	0.09375	1.0582017782524022e-8	1.0846171065135033	NA	NA
2	59	0.13611220047578637	0.09375	3.366071461566369e-8	1.1616359332011044	NA	NA
2	48	5152.463372680258	5144.3396484375	5015.464249318265	5291.428213785443	NA	NA
2	35	0.13419587197419577	0.0938	5.023125198765758e-8	1.1523460927755247	NA	NA
2	44	39252.59549542298	39268.36875	38866.55216508334	39644.068525368704	NA	NA
2	47	462057.32898109965	462179.8125	460716.0063449779	463392.23750900105	NA	NA
2	61	0.13153805785063383	0.09375	1.2882998855750656e-8	1.1981025419753044	NA	NA
2	10	43693.42523643754	43714.434375	43293.372990384945	44101.876044289274	NA	NA
2	101	13606.631667824211	13580.3671875	13375.37082866898	13835.741393770979	NA	NA
2	58	3.9751763055644442	4.671025371554999	1.083568040047704	8.73477637666307	NA	NA
2	91	0.13737756834021725	0.09375	2.813766867174318e-8	1.0867263049543245	NA	NA
2	110	12.91964220473615	13.2921501159749	6.88152316803657	20.93666299557471	NA	NA
2	4	3.9881805190474346	4.8345766067475	0.9762280730069665	8.989976555329369	NA	NA
2	36	62.25352882046432	63.86502685545	47.79103501660483	78.74516876067197	NA	NA
2	109	620.8812619010394	621.723852539249	574.1392793930731	671.1626557668817	NA	NA
2	40	146.72488380195568	143.51233520475	124.73680336788223	171.13470613801115	NA	NA
2	57	0.13594503181151238	0.09375	1.5476921445623817e-8	1.1693082229429925	NA	NA
2	65	276.24270336851066	257.535827636999	244.8465382508916	309.08570784618195	NA	NA
2	62	0.1406317986665659	0.09375	2.318947103872892e-8	1.1864884947293786	NA	NA
2	13	285390.08413570514	285390.69375	284366.48703032243	286468.93236854207	NA	NA
2	43	98.08547984739026	104.615698242	80.63335283870124	117.69093077202027	NA	NA
2	32	0.11882924289633741	0.0938	2.0868485448794297e-8	1.0106410619852244	NA	NA
2	51	26476.344529387155	26483.46328125	26168.42908837415	26788.536977362706	NA	NA
2	81	1167.7518564267898	1161.3708984375	1102.6088891915008	1235.001424461515	NA	NA
2	46	39618.838227550215	39601.35	39236.76533362573	40007.11820053906	NA	NA
2	102	0.12315016166589222	0.09375	1.6404275415808822e-8	1.0801079878591657	NA	NA
2	98	52116.56906057033	52096.340625	51676.489713882	52557.924039111975	NA	NA
2	23	0.12960996884143222	0.0938	1.849218929402936e-8	1.1480603370256437	NA	NA
2	31	0.14008423392062322	0.0938	2.788489570860612e-8	1.188049087763916	NA	NA
2	103	0.1290117163047587	0.09375	1.406968630085839e-8	1.071611296119331	NA	NA
2	50	1001578.4966423059	1001647.125	999577.0155039867	1003622.7110934268	NA	NA
2	70	1.0632514507930468	1.2312342166874901	0.04041043014077349	3.8313916870350826	NA	NA
2	105	10718.954364603933	10722.964453125	10518.471071405038	10921.368688556628	NA	NA
2	21	17506.84238285745	17407.890234375	17245.700990524838	17770.774683946158	NA	NA
2	6	165397.97303717973	165391.66875	164600.0580873803	166185.68980041862	NA	NA
2	53	6495.225917215187	6463.2041015625	6340.721609953032	6654.927089274199	NA	NA
2	64	0.1308466450084025	0.09375	3.9163199372581675e-8	1.0574789555606339	NA	NA
3	22	0.09082534963417382	0.1875	4.6218122098136466e-10	0.8768717970125897	NA	NA
3	37	0.0837276462671475	0.09375	6.99059987980334e-10	0.8362921158486369	NA	NA
3	56	26.945595243805382	22.62262115475	18.03754587316765	37.54015295666204	NA	NA
3	49	19251.99197229659	19392.528515625	18982.15097468894	19521.861860017736	NA	NA
3	33	0.07772893179757749	0.09375	1.057582997104679e-9	0.7742607757791523	NA	NA
3	97	0.0859568055174385	0.09375	4.4248064721916406e-10	0.8586145932074952	NA	NA
3	107	140.44007370265692	141.7922790525	118.52439639575854	163.77799120061766	NA	NA
3	96	1360.9385238249758	1349.31796875	1288.194487594483	1436.7978048985294	NA	NA
3	108	4944.711643745996	4943.0478515625	4809.555952342184	5078.885019280159	NA	NA
3	94	0.07564844350265858	0.09375	5.891817985868735e-10	0.6933582623582089	NA	NA
3	30	0.042007916758312516	0.09375	6.726197577268488e-10	0.40681274734396305	NA	NA
3	1	0.05879504755586099	0.09375	7.903724035655444e-10	0.5652665082109275	NA	NA
3	72	0.08075045671694177	0.09375	5.689026204996927e-10	0.8120354109829364	NA	NA
3	67	0.019344835117865108	0.09375	1.9034802552011474e-10	0.17907753249708735	NA	NA
3	73	10884.601317511631	10913.900390625	10684.740763965328	11092.354438559463	NA	NA
3	82	204.00393678637005	199.5310180665	178.46820447705232	231.90526133155154	NA	NA
3	52	0.07995463603257881	0.1875	4.713981024575816e-10	0.7972393082238257	NA	NA
3	89	0.08634308496122446	0.1875	4.3145288590483123e-10	0.8590407235279136	NA	NA
3	95	0.07794374054600631	0.09375	6.732968911267936e-10	0.7471760860039047	NA	NA
3	59	0.08814219417351792	0.1875	5.199231952971081e-10	0.8354554983385422	NA	NA
3	48	0.07856511619233558	0.09375	4.993900081441157e-10	0.7919680233323361	NA	NA
3	35	0.08702518922203761	0.09375	5.601954467735233e-10	0.8363666155543084	NA	NA
3	44	20.435762269712217	19.2765083313	12.753733828245696	29.88693571483957	NA	NA
3	47	0.08258387483799584	0.09375	4.518638257353108e-10	0.8074716236136593	NA	NA
3	61	0.08090985424779973	0.09375	5.691440973242049e-10	0.7801661248858167	NA	NA
3	10	0.9824735989346666	0.09375	0.023927583366101134	3.6915817213026565	NA	NA
3	101	1777.862649374195	1779.5708496075001	1692.186705440234	1864.0954039785067	NA	NA
3	58	0.07961527849274913	0.09375	3.9863420662493786e-10	0.7772963929168054	NA	NA
3	91	0.08467980175941332	0.09375	9.864259525232283e-10	0.8238771069281611	NA	NA
3	110	0.08243641303207894	0.09375	4.5815255734539775e-10	0.8157623286170859	NA	NA
3	4	0.08124825278416825	0.09375	4.010099213827e-10	0.8060308394851191	NA	NA
3	36	0.0808965744662858	0.09375	6.488288273047869e-10	0.7887718026642925	NA	NA
3	109	100.00126549705702	101.28934020975	81.08487285013119	120.04763353829827	NA	NA
3	40	0.08133609439587552	0.349543440342	9.529486467024535e-10	0.7896448999395466	NA	NA
3	57	0.08391823907723413	0.1875	8.598750213531431e-10	0.8075600774516447	NA	NA
3	65	0.06999495453232205	0.1875	4.1208990542855484e-10	0.6703969883113537	NA	NA
3	62	0.08200633583060422	0.09375	6.49168200439269e-10	0.7880273489982403	NA	NA
3	13	9844.173998100323	9798.329296875	9650.566321938843	10035.692284515007	NA	NA
3	43	0.05298780149357783	0.474810469150499	5.281078623166615e-10	0.5309607806448041	NA	NA
3	32	0.06375772216771573	0.09375	5.466051804059218e-10	0.6269646346844097	NA	NA
3	51	4.181106162938874	3.3500081062350002	1.340618840767742	8.57505197408607	NA	NA
3	81	0.08444208623693927	0.1875	3.336285315916522e-10	0.8364745402242523	NA	NA
3	46	0.0826562927645282	0.09375	5.737385905218599e-10	0.7946404570019431	NA	NA
3	102	0.06587150981313951	0.09375	5.08973592046778e-10	0.6277661717668035	NA	NA
3	98	11095.141882779606	11075.6625	10889.342322267035	11301.519887245833	NA	NA
3	23	0.07958452433222352	0.09375	6.293965580875346e-10	0.7647560155140497	NA	NA
3	31	0.08205873881137858	0.09375	7.633499756449257e-10	0.7998207366602126	NA	NA
3	103	0.08128238569766402	0.09375	4.747374220229613e-10	0.7870958778145589	NA	NA
3	50	38371.11375314523	38340.22734375	37989.360127505584	38757.2694069722	NA	NA
3	70	0.0847513268642724	0.09375	9.548523533989176e-10	0.8265668150771488	NA	NA
3	105	152.27430601316527	153.283099365	128.43811220116757	177.54401353775734	NA	NA
3	21	11085.44023581516	11066.607421875	10886.462594430428	11287.113979682337	NA	NA
3	6	0.08144881393677074	0.09375	4.046142963516956e-10	0.772138920680114	NA	NA
3	53	794.381462760712	775.3067871075	740.9538342786286	848.4727219976219	NA	NA
3	64	0.08291416137636747	0.09375	8.21156639620467e-10	0.7865783897932481	NA	NA
4	22	43506.4715044314	43500	43090.26541338127	43909.97448284805	NA	NA
4	37	3335.353999927343	3340	3220.7647586344888	3452.0461480441986	NA	NA
4	56	16400.47856400754	16400	16146.275189249194	16647.757764034908	NA	NA
4	49	25693.519553807833	25700	25378.72024950646	26012.214488324804	NA	NA
4	33	6780.22007020208	6800	6617.1396559090535	6943.861550270884	NA	NA
4	97	326.9560713323257	326	292.7010926412328	362.01205325596635	NA	NA
4	107	6558.017092135653	6555.913499999999	6397.597794363456	6720.388422263074	NA	NA
4	96	15415.074823005372	15400	15174.13796517984	15659.125941046435	NA	NA
4	108	17815.764571134056	17815.9875	17557.287484914643	18081.7961560123	NA	NA
4	94	0.21572289741725126	0.0938	1.0970725803216729e-5	1.4871604893355714	NA	NA
4	30	0.20165971095885799	0.575	1.2468387185002079e-5	1.411345740619698	NA	NA
4	1	9.420168010746734	9.17	4.452387805820781	16.044292382567534	NA	NA
4	72	0.22464000248078497	0.0938	8.89143844220299e-6	1.6275611149909452	NA	NA
4	67	0.16489397302776912	0.0938	1.956390835244733e-5	1.0237786852157347	NA	NA
4	73	4678.830694426452	4684.91175	4548.5137054381585	4812.885871662711	NA	NA
4	82	557.7524272535497	560	513.840669097894	605.2316687322622	NA	NA
4	52	3.0815232943966233	3.75	0.6522420046167734	7.269110073560728	NA	NA
4	89	0.2225662815065067	0.0938	1.1214239268033061e-5	1.531640677261661	NA	NA
4	95	0.2131181429077657	0.0938	1.4514141808522736e-5	1.4873811071636258	NA	NA
4	59	128.78751910694393	129	107.21577638935769	151.93799876064787	NA	NA
4	48	11222.208841174925	11200	11012.964547704845	11429.711963728942	NA	NA
4	35	3064.699626140249	3060	2954.0615917192304	3174.3432265231518	NA	NA
4	44	30617.16489249692	30600	30278.852695757287	30955.118560722305	NA	NA
4	47	24081.761525458456	24100	23769.85206429949	24393.288573356018	NA	NA
4	61	0.22346207117335545	0.0938	9.966961137369999e-6	1.5209516794950786	NA	NA
4	10	2730.1608475578682	2730	2629.9422245622554	2832.800950839576	NA	NA
4	101	31310.808617945528	31300	30964.642566727103	31660.135841069416	NA	NA
4	58	55.4993570016741	56.263305	41.953287220563254	70.81995474958102	NA	NA
4	91	0.26126230293986924	0.989	2.3232985548626945e-5	1.6680698405619612	NA	NA
4	110	2.0832441208578993	2.53	0.28609848730741694	5.621580703876626	NA	NA
4	4	0.2134384544680433	0.0938	1.101248207877135e-5	1.4655782687075325	NA	NA
4	36	640.3877867119311	642	591.2246857173329	690.8537255453417	NA	NA
4	109	25258.079104803033	25266.315	24950.74314068358	25567.51383190368	NA	NA
4	40	15.926888474761716	16.4	9.252325752654054	24.539884972277065	NA	NA
4	57	0.2601946263810167	0.0938	2.802241855349498e-5	1.6335208849696583	NA	NA
4	65	78.20586005052458	75.7	61.44129310906892	96.39603367505087	NA	NA
4	62	892.5285395039043	891	834.3414275271899	951.8478248774426	NA	NA
4	13	32096.26559652075	32100	31747.968214011224	32450.1273038865	NA	NA
4	43	28.441614328798924	28.9	19.197884161329718	39.286343878605706	NA	NA
4	32	0.21093347199420023	0.0938	1.0532742217351194e-5	1.4875588417760883	NA	NA
4	51	1939.0037648698953	1950	1855.6460564630033	2022.7632631904994	NA	NA
4	81	192.71337549832236	191	166.23052172733824	221.26464152596373	NA	NA
4	46	2338.6877500703936	2340	2245.375298587135	2434.320427473267	NA	NA
4	102	1.9991312708053792	2.05038825	0.2733076390330589	5.470948545179951	NA	NA
4	98	14998.108404404658	15000	14756.11385397792	15235.306556160085	NA	NA
4	23	126.53276438676708	127	105.10641401012715	149.68512471062678	NA	NA
4	31	0.2537357267208838	0.0938	2.1808555479181307e-5	1.6150092116711026	NA	NA
4	103	0.2158227796523488	0.1875	1.2862715444206865e-5	1.4620437100188655	NA	NA
4	50	89483.57016910204	89500	88907.54083094	90067.65926541956	NA	NA
4	70	0.26291569572665685	0.0938	2.0392355893567353e-5	1.6375684419524505	NA	NA
4	105	26103.14379972103	26112.1125	25793.993349204404	26425.653417511847	NA	NA
4	21	19186.04908467063	19200	18919.23527573072	19459.256032974754	NA	NA
4	6	5033.223088306893	5040	4895.01632123446	5170.882226583654	NA	NA
4	53	6701.006516884997	6660	6541.875727702138	6860.541198756085	NA	NA
4	64	922.0466071461881	925.185	862.7909959598646	982.2785251869498	NA	NA
5	22	62460.023485842125	62445.271875	61974.214399735785	62962.01061040675	NA	NA
5	37	0.09440733379840459	0.0938	6.564175310011437e-10	0.8836946427251172	NA	NA
5	56	14463.615332331517	14462.23359375	14229.956771959638	14696.110643317963	NA	NA
5	49	153355.3524115403	153398.8125	152592.2378321505	154121.40617980727	NA	NA
5	33	6710.710137962468	6698.956640625	6553.650502781371	6872.531001754623	NA	NA
5	97	0.09321340429389788	0.1875	4.755295288775649e-10	0.867473969421827	NA	NA
5	107	9628.966651911562	9634.965	9435.01744715451	9818.703587920829	NA	NA
5	96	118875.93569186876	118915.8	118198.68188811581	119543.2470790006	NA	NA
5	108	21481.5679818931	21487.1175	21200.359124491544	21773.49918289469	NA	NA
5	94	0.0976398692463369	0.1875	6.123839704057837e-10	0.922534078720342	NA	NA
5	30	0.0847350929739783	0.0938	7.838410327408103e-10	0.7821838940866261	NA	NA
5	1	0.0993490516342757	0.0938	5.764987982285871e-10	0.9048153000167388	NA	NA
5	72	0.09563305718653736	0.1875	5.447748736742964e-10	0.895085830247465	NA	NA
5	67	0.07604155671536228	0.1875	1.0751168529349104e-9	0.6927939202587926	NA	NA
5	73	30684.16435013798	30695.76	30345.890780819613	31022.78660383776	NA	NA
5	82	25.794324049222617	26.854705810546875	16.828231237307875	36.38902702424588	NA	NA
5	52	0.09417754735288822	0.0938	4.34063998841313e-10	0.9312250395372623	NA	NA
5	89	0.09187305836394791	0.0938	6.241260875056705e-10	0.8908451301014504	NA	NA
5	95	0.09709958371633111	0.1875	6.84589155200687e-10	0.9489654727177219	NA	NA
5	59	0.10383479599083872	0.187	1.0559611818019203e-9	0.9877966016207907	NA	NA
5	48	0.0973904233508894	0.0938	7.200682770096688e-10	0.9408071833300605	NA	NA
5	35	0.10134517806852975	0.0938	8.775232186846765e-10	0.971665328644261	NA	NA
5	44	0.09423087752760383	0.0938	2.9805131372613646e-10	0.9008245299060275	NA	NA
5	47	0.10212727028021254	0.0938	6.947904100378581e-10	0.9024204617085908	NA	NA
5	61	0.0941697001944661	0.1875	4.873766098039037e-10	0.9142466472452022	NA	NA
5	10	0.09183161872136261	0.0938	5.378581624787228e-10	0.8450436954928144	NA	NA
5	101	184733.32742064103	184742.175	183889.68815606547	185559.06115268526	NA	NA
5	58	1.003574874452245	1.15229025	0.025863508553594282	3.6608900185445687	NA	NA
5	91	0.1063422881027668	0.1875	6.749976412871082e-10	1.0012301528858774	NA	NA
5	110	3.9724537253479277	4.314768	1.042957625174722	8.88521501011209	NA	NA
5	4	1.0011928707979596	1.9756222499999998	0.029146806299878997	3.6342403152018283	NA	NA
5	36	0.09688713068001367	0.0938	5.126434328541242e-10	0.9654584035381802	NA	NA
5	109	3123.603046985281	3126.591	3012.3873987066645	3236.9475787054253	NA	NA
5	40	13.894480951032135	14.800529479980469	7.493772792775257	22.182966046713215	NA	NA
5	57	0.10003115915843379	0.0938	9.638796972635109e-10	0.8991645472914358	NA	NA
5	65	123.38942811936974	124.64908447265626	102.8389499037904	146.25558067172216	NA	NA
5	62	28.993694505402765	29.093715	19.472497530133708	40.316518539027044	NA	NA
5	13	90090.96435177408	90081.15	89507.51031095175	90668.6679593389	NA	NA
5	43	2.813791298216948	0.0938	0.5738957352553001	6.763026349127227	NA	NA
5	32	0.09533249334688529	0.0938	3.8166599107418435e-10	0.9360357891865558	NA	NA
5	51	319.6014492818078	293.62814999999995	285.74520218822215	354.42124720953774	NA	NA
5	81	178.88074795556113	179.6827880859375	154.25799823025335	205.4707927173442	NA	NA
5	46	0.10087959783999502	0.0938	5.974782706591773e-10	0.9167458934053712	NA	NA
5	102	0.09237211260690843	0.1875	2.935102501425735e-10	0.8750817479897806	NA	NA
5	98	471790.0479651534	471849.6	470432.33486798895	473122.58209977945	NA	NA
5	23	0.0950901852847046	0.0938	7.282414327837981e-10	0.8695914827595125	NA	NA
5	31	0.09986096632243883	0.0938	7.557734548854584e-10	0.9343408510746564	NA	NA
5	103	0.09299959544981497	0.1875	5.943487154433096e-10	0.8572670377612346	NA	NA
5	50	38795.49296633548	38730.093799999995	38405.521589502554	39193.9084909589	NA	NA
5	70	0.1020091635084584	0.375	9.394673903199442e-10	0.9832242089548424	NA	NA
5	105	27703.130320649478	27710.8875	27382.46914887029	28032.027161500177	NA	NA
5	21	50124.06198800809	50132.11875	49692.75055413417	50565.09562132989	NA	NA
5	6	13536.839642997676	13531.423828125	13311.436371814161	13768.157097160394	NA	NA
5	53	6358.137962917209	6328.5087890625	6205.045698698544	6512.321016961058	NA	NA
5	64	0.10658858134530386	0.1875	6.160686672486043e-10	0.9948909393489765	NA	NA
6	22	1520462.6883733491	1520000	1518046.094711567	1522895.3782729586	NA	NA
6	37	5439984.478519694	5440000	5435419.533454038	5444589.521112412	NA	NA
6	56	1989978.3839157007	1990000	1987249.0708065683	1992726.4674863273	NA	NA
6	49	869230.5575106986	868624.35	867445.9057751552	871025.943230943	NA	NA
6	33	208640.6924730764	208781.325	207767.93632605762	209547.8551680834	NA	NA
6	97	4219963.171697302	4220000	4215900.780047526	4224034.705492239	NA	NA
6	107	1995897.71727129	1995917.25	1993104.8423169286	1998628.4984699811	NA	NA
6	96	3519913.156147389	3520000	3516165.5115775485	3523581.5082496717	NA	NA
6	108	2841999.3522211583	2841992.4	2838673.0915676393	2845278.6973255714	NA	NA
6	94	7.109896489160209	7.4147592544575	2.9639221773778353	13.118708040606446	NA	NA
6	30	1.1027261514097562	1.1884376764275	0.0532006441947279	3.9553098857128046	NA	NA
6	1	134316.76401289526	134304.853125	133604.5959318743	135038.51644245195	NA	NA
6	72	3.1334584451675194	3.51726894378749	0.6670221260380497	7.479539508050036	NA	NA
6	67	0.22351952311648252	0.09375	1.3620237442293685e-5	1.3899349087732926	NA	NA
6	73	1029630.7400834175	1029693.975	1027650.7797687446	1031614.5516490849	NA	NA
6	82	561646.1256610621	561900.525	560148.7629764848	563152.1569785615	NA	NA
6	52	0.24001988611321357	0.610244393349	5.4970150310538985e-6	1.6450214301775004	NA	NA
6	89	1.160833270798008	1.2912278652225	0.05693204984450031	3.9168438764625186	NA	NA
6	95	0.23527525383363898	0.4914035439495	6.8170097701485295e-6	1.5867933613867793	NA	NA
6	59	0.27751680859878236	0.8849095344525	1.5315318962940148e-5	1.7676968527947912	NA	NA
6	48	524662.453142482	524563.9875	523228.0364304968	526079.9835861349	NA	NA
6	35	696689.9044143226	696484.8	695036.5913332759	698319.1434224317	NA	NA
6	44	184322.4753966337	184295.34375	183487.6955102662	185171.1621487975	NA	NA
6	47	7350114.947225097	7350000	7344779.432382585	7355308.292951071	NA	NA
6	61	0.23101344709557134	0.09375	8.720390302031515e-6	1.581618998168627	NA	NA
6	10	2449926.088791766	2450000	2446824.2457106793	2453035.9084914397	NA	NA
6	101	630491.9720919586	630551.025	628920.9967562055	632050.2417838125	NA	NA
6	58	3622.5798506560504	3627.957	3503.9659225951705	3740.937298647082	NA	NA
6	91	8562.846670397086	8571.701367149999	8385.74214591891	8744.716317413544	NA	NA
6	110	44314.12507851164	44288.8575	43900.048126398586	44724.97288268145	NA	NA
6	4	211181.6973213579	211189.5375	210287.79685796468	212075.72439973344	NA	NA
6	36	255.31042564781754	256.60275878925	225.47885393597863	287.71262592055416	NA	NA
6	109	50592.362697762655	50590.08	50142.66749839005	51039.97304662849	NA	NA
6	40	53657.21666788159	53746.89375	53216.20701555324	54107.408090407145	NA	NA
6	57	35042.85867154137	35049.82734375	34659.58987058892	35411.412020332136	NA	NA
6	65	316501.557477969	317281.9125	315353.901553639	317587.3632683139	NA	NA
6	62	4400004.828785357	4400000	4395881.4561444	4404071.175043463	NA	NA
6	13	3939917.9336861135	3940000	3936019.449980525	3943816.2907753997	NA	NA
6	43	854.5800779622974	862.926635745	799.4648448931719	911.6692472967783	NA	NA
6	32	1247.377773459951	1236.743408205	1178.7067445749171	1316.9440052939794	NA	NA
6	51	286046.45735068317	285997.9875	284998.57827481	287100.9658036958	NA	NA
6	81	130481.74553252613	130435.115625	129756.31498328234	131208.7199605081	NA	NA
6	46	1470482.0310254614	1470000	1468091.9026696791	1472810.7864962558	NA	NA
6	102	199.7310095667175	198.11370000000002	173.17995603917984	227.6691671211233	NA	NA
6	98	4690079.102644547	4690000	4685946.829221614	4694468.694691232	NA	NA
6	23	268.74284249730397	269.3337524415	237.5222092837034	301.6419755429806	NA	NA
6	31	519.8352704680306	519.08708496075	475.96828717437666	565.1333194382701	NA	NA
6	103	15.08754869590427	15.251715	8.38447479832029	23.59739344758549	NA	NA
6	50	164752.0487001639	164737.03125	163954.10377433815	165548.42885221174	NA	NA
6	70	21.072991118878885	21.196549987799898	13.24193772634062	30.850282064712463	NA	NA
6	105	1237519.2038502505	1237554.6	1235354.8632615008	1239734.4234364212	NA	NA
6	21	3219852.5861586235	3220000	3216369.5197931943	3223354.5582367824	NA	NA
6	6	3299982.3156627384	3300000	3296461.122428013	3303576.4892560053	NA	NA
6	53	203422.56024517564	203625.61875	202525.92172461643	204312.83884376142	NA	NA
6	64	0.26530006160566433	0.09375	1.7946197319976826e-5	1.7200518282055524	NA	NA
7	22	0.06251694490115735	0.0625	2.2719739104916187e-12	0.6450517681387682	NA	NA
7	37	0.059851059856261705	0.0625	1.3830548040499132e-12	0.6106778491712437	NA	NA
7	56	0.06332686886186599	0.0625	9.286811793550418e-13	0.6591634064142268	NA	NA
7	49	0.06280331005824911	0.0625	1.6367984069873279e-12	0.6655168680755024	NA	NA
7	33	0.0631378069180066	0.0625	5.697729885481129e-13	0.6978697942405883	NA	NA
7	97	186.54590486964872	182.57928466796875	160.77664157345208	213.8337927964067	NA	NA
7	107	0.06108349431419787	0.0625	3.0319277204202405e-12	0.6679055980188792	NA	NA
7	96	0.06222862691645777	0.13157719373703003	1.4373403647792907e-12	0.6850830618845619	NA	NA
7	108	0.05496839889191061	0.0625	1.936889965949952e-12	0.5866420396768744	NA	NA
7	94	0.05898692273682294	0.0625	1.903949426788552e-12	0.6049752337984482	NA	NA
7	30	0.04928792681360585	0.0625	1.2644909689514657e-12	0.49988800097961433	NA	NA
7	1	0.05112616766915743	0.0625	1.7033181099164453e-12	0.5185838145640828	NA	NA
7	72	24428.513470823076	24421.7125	24127.656745970275	24733.577098050435	NA	NA
7	67	3196.380982274039	3172.5130859375	3085.5135601529487	3307.3126633884976	NA	NA
7	73	0.06369576467190753	0.0625	5.423679238047333e-13	0.6627684475673655	NA	NA
7	82	0.05566590153027289	0.0625	8.832639292452407e-13	0.6091117863038126	NA	NA
7	52	0.06373661287890293	0.0625	1.7700159036919026e-12	0.6859091849256419	NA	NA
7	89	0.0649838960589708	0.0625	3.5546796282322003e-12	0.6825436075198232	NA	NA
7	95	0.9366517794700224	0.0625	0.026243039847919064	3.476181846219871	NA	NA
7	59	1311159.5764817123	1311173.3	1308794.2056045462	1313416.3717351658	NA	NA
7	48	94209.47261757294	94154.775	93597.30579105947	94815.63564900018	NA	NA
7	35	0.06063492477480614	0.0625	1.0730547003996127e-12	0.6262568500872415	NA	NA
7	44	0.06562819390951587	0.0625	1.462812581018637e-12	0.6707989456117458	NA	NA
7	47	0.0646880351336732	0.0625	1.5999001492785567e-12	0.6672326302495024	NA	NA
7	61	0.06428636122070107	0.0625	1.3417722712257148e-12	0.6866942559079467	NA	NA
7	10	0.06047734340801837	0.0625	2.996181212491928e-12	0.6089982506319848	NA	NA
7	101	0.05933374121131245	0.0625	2.323957639217415e-12	0.6305016731501233	NA	NA
7	58	282398.581532012	282386.875	281365.61858898017	283432.8261690258	NA	NA
7	91	153107.1331658332	153096.1	152328.27957556825	153876.48836302658	NA	NA
7	110	0.06459413042741953	0.0625	2.074263640417025e-12	0.6795711043837124	NA	NA
7	4	2051.034959230374	2053.8931640625	1965.5689485724201	2139.4541368554533	NA	NA
7	36	0.06398325080613622	0.0625	1.5563358655191424e-12	0.664117933209051	NA	NA
7	109	0.062269213611504545	0.0625	1.1691363180923025e-12	0.6665607272655151	NA	NA
7	40	0.057848030014473036	0.0625	6.953648059625916e-13	0.613290007528245	NA	NA
7	57	0.062167343290860974	0.0625	1.0391066270195793e-12	0.6768096848106167	NA	NA
7	65	0.062133994548480946	0.0625	7.995390556718969e-13	0.6445067017219203	NA	NA
7	62	0.0628258277848823	0.0625	1.7043907626618885e-12	0.6680984255606006	NA	NA
7	13	0.061961913078904876	0.0625	1.5103559071729842e-12	0.6629101595025845	NA	NA
7	43	18492.774602885347	18629.234375	18236.905249131898	18756.37914079869	NA	NA
7	32	0.05821005765951064	0.0625	2.125829797251893e-12	0.628954634456726	NA	NA
7	51	6944.555204652761	6924.37265625	6789.4239374230465	7103.993486200048	NA	NA
7	81	0.06394123473759372	0.0625	1.1819345101272176e-12	0.6904729668491991	NA	NA
7	46	0.060907091409997165	0.0625	1.5539974592680236e-12	0.6478688117998552	NA	NA
7	102	0.05951495484452672	0.0625	1.693980557447583e-12	0.6142376374928803	NA	NA
7	98	0.05937953604231547	0.21647422313690184	1.2485869888373066e-12	0.6090980246305673	NA	NA
7	23	0.06040002699624551	0.0625	1.4649923399857043e-12	0.6245432010270098	NA	NA
7	31	0.06091524944948215	0.0625	2.2508990740414563e-12	0.6057266835077579	NA	NA
7	103	65.73024906849216	65.99269409179688	50.55807086578306	82.56392825791706	NA	NA
7	50	0.060282755691078445	0.0625	1.9988234217391782e-12	0.6615595054512341	NA	NA
7	70	0.05835813495412194	0.0625	2.043650512379024e-12	0.5953495312107687	NA	NA
7	105	118.73844636086646	119.0963623046875	98.30881104766256	140.58235826791076	NA	NA
7	21	0.06220516826763448	0.0625	1.6506173221824122e-12	0.6116675276592144	NA	NA
7	6	0.06203298015597624	0.0625	1.2442103460690477e-12	0.6776412227515518	NA	NA
7	53	5713.1671306771095	5714.89140625	5568.993562559206	5860.81394473155	NA	NA
7	64	0.06362548339383649	0.0625	5.447805105531205e-13	0.6548987118059857	NA	NA
8	22	1466341.405427573	1466984.4	1463906.0071316527	1468684.896864253	NA	NA
8	37	0.21674416548012865	0.0625	3.2555368260096638e-6	1.506715174672083	NA	NA
8	56	20034.73803897273	20037.89375	19758.01997842704	20317.737381068426	NA	NA
8	49	0.22643751969706866	0.0625	4.033151506191077e-6	1.6076649622415442	NA	NA
8	33	35539.66832300005	35408.2125	35169.86118225644	35912.150594824576	NA	NA
8	97	4144956.592089931	4144871.6	4141027.364245368	4149011.413064423	NA	NA
8	107	107467.65518965929	107556.075	106827.7620505305	108100.11248035528	NA	NA
8	96	49893.34390314442	49848.04375	49466.300875138426	50330.83816391704	NA	NA
8	108	494.7170452704256	495.8826171875	453.1741901718856	538.1723866696439	NA	NA
8	94	369691.39494515606	369677.125	368496.0761263003	370910.7610434682	NA	NA
8	30	51471.24627744494	51449.871875	51027.31949969248	51918.99847215958	NA	NA
8	1	0.21404391722563368	0.0625	3.773458483630379e-6	1.5057413696611217	NA	NA
8	72	1.134106642867321	1.186548900604248	0.049100440183617214	3.8893801644145745	NA	NA
8	67	0.14042602631811463	0.18646159172058105	3.356336713267789e-6	0.943348634580195	NA	NA
8	73	0.2455880479668052	0.0625	2.508687066146014e-6	1.8065906505995202	NA	NA
8	82	20474.321509981433	20200.759375	20195.00343118633	20753.178448708557	NA	NA
8	52	2463126.70860056	2463117.8	2460047.2321628956	2466188.524275655	NA	NA
8	89	1331274.9757989899	1331256.9	1329013.4417591805	1333508.3785834364	NA	NA
8	95	500463.821172476	500451.9	499080.56529070245	501891.5376095411	NA	NA
8	59	618393.4967764019	618388.95	616853.4615019193	619932.920671354	NA	NA
8	48	979329.8832419744	979500.3	977337.11314718	981253.0708553384	NA	NA
8	35	783867.9272684085	784090.55	782086.9180551923	785639.8564753878	NA	NA
8	44	66873.73069708658	66836.09375	66359.57061279792	67390.46182098721	NA	NA
8	47	0.23396337575006523	0.0625	4.686230542921812e-6	1.6023455146939674	NA	NA
8	61	673947.5607786285	674037.8	672328.0286075391	675548.1308744714	NA	NA
8	10	295888.3535607014	295787.8	294813.29054335254	296938.9838460436	NA	NA
8	101	35020.52003696698	35020.36875	34657.52814237955	35387.68464469668	NA	NA
8	58	0.23419183662050835	0.16883723735809325	3.873981637249103e-6	1.6127156734550736	NA	NA
8	91	218877.55932001688	218865.075	217961.66917678175	219822.54651682943	NA	NA
8	110	1433381.0583054596	1433399.5	1431071.8390546525	1435749.5489309577	NA	NA
8	4	668845.1267674508	668834.25	667264.1320294777	670459.3278861485	NA	NA
8	36	191592.3926790194	191566.1875	190735.5931419609	192451.9601773515	NA	NA
8	109	73650.26628540918	73626.84375	73114.96326654602	74182.90482717966	NA	NA
8	40	423009.82542177424	422908.9	421762.31452669675	424281.5468362516	NA	NA
8	57	2660331.394209985	2660334.2	2657096.981279583	2663580.9662884357	NA	NA
8	65	67759.93259643781	67023.09375	67263.23765496355	68271.34038888261	NA	NA
8	62	1.1473471167735771	0.0625	0.05518279599349399	3.87826741882506	NA	NA
8	13	358214.79338464333	358221.125	357013.89998064545	359390.3439377174	NA	NA
8	43	20331.53630639625	20180.7140625	20057.151601428308	20602.93468272244	NA	NA
8	32	133333.33293061805	133334.425	132619.8455860731	134030.3170545306	NA	NA
8	51	1880.5355810458634	1838.721875	1797.5405633023543	1965.67447751125	NA	NA
8	81	4306725.600181617	4306776	4302659.487706201	4310804.0781251015	NA	NA
8	46	5005334.88856131	5006015.6	5001055.751801356	5009736.135136817	NA	NA
8	102	116785.96006962607	116772.35	116134.17777784955	117452.83963043547	NA	NA
8	98	200401.4142970039	200410.5	199487.26914766952	201279.80995900798	NA	NA
8	23	1630374.9434979486	1630377.5	1627949.8760514273	1632884.0759879793	NA	NA
8	31	970966.9504300959	970948	969019.8532770622	972884.1065670999	NA	NA
8	103	2266752.0018693586	2266757	2263804.3996881493	2269644.264940065	NA	NA
8	50	8417.174251067632	8418.6078125	8238.485541392381	8593.549026255994	NA	NA
8	70	1807882.6778906065	1807861.2	1805254.9136323985	1810487.9507380256	NA	NA
8	105	166371.74190779994	166296.4625	165582.23363630712	167156.0865077461	NA	NA
8	21	0.23329626866927447	0.0625	3.1440319755499335e-6	1.608924465844152	NA	NA
8	6	354.87780677094	354.16103515625	319.5403134474012	392.2528856295644	NA	NA
8	53	11180.631454844084	11141.61015625	10980.150608912563	11389.090253740838	NA	NA
8	64	588548.4318324759	588547.1	587045.8845337353	590038.6049074414	NA	NA
9	22	0.06920142466745502	0.0625	3.7945996138661773e-10	0.6813887065748211	NA	NA
9	37	106.32448303304027	108.8266357421875	87.04867679033791	127.54481577516496	NA	NA
9	56	0.07559825327606362	0.0625	2.23288036225462e-9	0.708998468215172	NA	NA
9	49	0.06629496643782934	0.0625	5.878559573390432e-10	0.7042676685400183	NA	NA
9	33	0.06450751984674503	0.0625	7.692392777167387e-10	0.6283880605276785	NA	NA
9	97	0.0826438491895898	0.0625	2.4894795819696727e-9	0.8332392529132936	NA	NA
9	107	0.08015715265318173	0.0625	2.2256552320825914e-9	0.7669125868591136	NA	NA
9	96	0.06858907363440862	0.0625	2.8742512484159745e-10	0.7082580184605101	NA	NA
9	108	0.06565172594755701	0.0625	3.8052348053174555e-10	0.6656830609855832	NA	NA
9	94	0.0767442107151215	0.0625	1.091257297279657e-9	0.7353846820626644	NA	NA
9	30	0.055219462174324004	0.0625	1.2299011766772446e-9	0.5225202102362674	NA	NA
9	1	0.05267555150540338	0.0625	7.678895940178509e-10	0.5286942379522138	NA	NA
9	72	0.07154044784080249	0.0625	1.8147919189383393e-9	0.6842265022025267	NA	NA
9	67	0.021755911252808142	0.0625	3.155791935992059e-10	0.2125049023433549	NA	NA
9	73	0.06312410967028788	0.0625	6.299081540966591e-10	0.6487123624401214	NA	NA
9	82	0.06199929411689317	0.0625	6.77719034890033e-10	0.653378941564029	NA	NA
9	52	0.08443425516211446	0.0625	7.114319075366492e-10	0.8051211270039875	NA	NA
9	89	0.0798072242409087	0.0625	2.4159053260842646e-9	0.800225929297265	NA	NA
9	95	0.08070399047663104	0.0625	1.7159438689007754e-9	0.7866308953023319	NA	NA
9	59	0.06616694594889715	0.0625	6.960198367808719e-10	0.6748607529282945	NA	NA
9	48	0.07617780987639831	0.0625	1.8812877375932697e-9	0.7384322021211627	NA	NA
9	35	0.0669735386241374	0.0625	2.606295638080666e-10	0.683842803159521	NA	NA
9	44	0.07455406370146597	0.0625	1.6110168495210857e-9	0.7420143279235047	NA	NA
9	47	0.06675035312388579	0.0625	2.939247606202538e-10	0.6706157253904083	NA	NA
9	61	81048.86573112456	80968.28125	80509.51971929186	81599.1573547169	NA	NA
9	10	230.36128008123913	232.1691650390625	202.1100610596789	260.5750243122076	NA	NA
9	101	0.06658676417679324	0.0625	4.4694918007312515e-10	0.6728596925154419	NA	NA
9	58	23.07254943919552	24.633442687988282	14.857725343400613	33.304808475708086	NA	NA
9	91	1554.6570909454579	1560.86552734375	1479.2387897797453	1629.2153898612457	NA	NA
9	110	7.739281516737342	8.813143157958985	3.2602089123126294	13.91684247902868	NA	NA
9	4	2362.5148996886032	2367.64140625	2271.665706895324	2456.1182202006	NA	NA
9	36	80526.13990236225	80570.3875	79977.1910242221	81068.80764158841	NA	NA
9	109	0.07061447037304554	0.0625	4.410549925835019e-10	0.728122760491724	NA	NA
9	40	0.06562727634814927	0.0625	4.993458187889994e-10	0.6825249364945517	NA	NA
9	57	0.06668469298979605	0.0625	2.9049833027747017e-10	0.7176690407527394	NA	NA
9	65	964.1564165356707	994.7716796875	904.0120891886055	1027.3104479620974	NA	NA
9	62	0.06304751044502498	0.0625	3.2756243134330494e-10	0.616704819083138	NA	NA
9	13	0.06699873010404908	0.0625	3.8491412224441187e-10	0.6978493366248465	NA	NA
9	43	0.7030847751550058	0.0625	0.019092769736623542	2.621636988736599	NA	NA
9	32	0.06926808361834111	0.0625	2.0501653639805496e-9	0.6476335808388978	NA	NA
9	51	0.05916562037989964	0.0625	3.647231509124477e-10	0.5625593824632665	NA	NA
9	81	47.585764574948016	48.3	35.122560001990955	61.89569718509586	NA	NA
9	46	0.0649478508079087	0.0625	3.067164159476535e-10	0.6505069000232179	NA	NA
9	102	0.07063878002777721	0.0625	1.5308548296850762e-9	0.6699109891858134	NA	NA
9	98	0.06486738909617212	0.0625	7.359554906766951e-10	0.643997991194248	NA	NA
9	23	0.07815874419876793	0.0625	1.2730850041967265e-9	0.7771391569845734	NA	NA
9	31	0.06672897489444296	0.0625	5.570098873816737e-10	0.6695665569977172	NA	NA
9	103	0.08372388263744505	0.0625	1.3570349383890981e-9	0.8052916101190025	NA	NA
9	50	0.06578196340165227	0.0625	7.0222233293238e-10	0.6737828225968644	NA	NA
9	70	0.06481517687781352	0.0625	3.9585847347231926e-10	0.6504522637236602	NA	NA
9	105	0.06767266893996376	0.0625	3.452178219764466e-10	0.70834474489942445	NA	NA
9	21	0.08064752744992335	0.0625	1.5912105119918936e-9	0.7911635834726533	NA	NA
9	6	0.08038646861123312	0.0625	9.782449669838182e-10	0.7670810808479027	NA	NA
9	53	0.06041260724328767	0.0625	3.673734351583341e-10	0.6348295741070016	NA	NA
9	64	0.06877042064824061	0.0625	4.352030836180759e-10	0.6676094743470744	NA	NA
10	22	43345.907041495026	43309.4484375	42947.438311271275	43755.129086908484	NA	NA
10	37	0.10282652271962898	0.09375	3.065293238107481e-9	0.9412437825396407	NA	NA
10	56	1618.5082360689796	1618.5288574200001	1540.8757504708717	1697.4027979734767	NA	NA
10	49	4601.402402025626	4612.4671875	4468.496667488392	4734.740752996059	NA	NA
10	33	0.11041913142171714	0.09375	3.4342215849397148e-9	0.9909583277370578	NA	NA
10	97	6822.945369705903	6812.1357421875	6665.091581741951	6985.71695583813	NA	NA
10	107	242.6116898392342	240	212.52764384772124	274.82452852933034	NA	NA
10	96	0.1100728591647783	0.09375	4.646247622187455e-9	0.9955284425754634	NA	NA
10	108	209.58743947113842	208	182.27157971815788	238.41676576445127	NA	NA
10	94	0.09831238354374083	0.0938	4.916833965428919e-9	0.9021634823656872	NA	NA
10	30	0.08122393435356884	0.09375	2.4679975583769356e-9	0.735397252544877	NA	NA
10	1	0.8944195666152591	0.604453897476	0.023993567168539183	3.2226421170242827	NA	NA
10	72	0.10062189032580687	0.0938	2.9766111071931552e-9	0.9645695178966638	NA	NA
10	67	0.052561756671708336	0.0938	3.97157874381286e-9	0.4667099348228953	NA	NA
10	73	1042.5485546378084	1040	981.2731158279339	1106.453153715324	NA	NA
10	82	49.031580096302605	49.2896942138999	36.22672176497742	63.499628025296914	NA	NA
10	52	0.09596507819951362	0.09375	3.217681115591939e-9	0.9023477624689755	NA	NA
10	89	0.10495316189815689	0.09375	2.24830417838425e-9	0.9739929223907939	NA	NA
10	95	0.10031886717339027	0.09375	2.6527262633714282e-09	0.9202436587941079	NA	NA
10	59	0.10498558942473114	0.09375	4.6156022066491966e-9	0.9609032230175765	NA	NA
10	48	0.10356287859429547	0.09375	1.7542291352359409e-9	0.9550128911185699	NA	NA
10	35	0.10530748694952521	0.09375	4.068759509769456e-9	0.9291820718982373	NA	NA
10	44	1932.9468945161689	1939.475390625	1849.0373754555364	2018.9932964256197	NA	NA
10	47	45032.7332363784	45018.2296875	44624.16784354239	45454.1771289067	NA	NA
10	61	0.09289966950091369	0.0938	3.0272830958789073e-9	0.8243872677771121	NA	NA
10	10	0.10042016286820718	0.09375	3.0012056969818484e-9	0.9246975842148359	NA	NA
10	101	20332.132966565823	20331.82265625	20060.87834667591	20611.04557607195	NA	NA
10	58	99.26457470712124	96.2	80.7755376223461	119.49244214296209	NA	NA
10	91	0.10401877083625095	0.0938	6.431816069073145e-9	0.9297713703606986	NA	NA
10	110	0.9747461638688051	1.42	0.02650568748049621	3.659419611659076	NA	NA
10	4	0.09887675848555937	0.09375	4.5025755374582315e-9	0.9187679851670342	NA	NA
10	36	0.09533774503123742	0.09375	5.06588806143666e-9	0.8741757883674629	NA	NA
10	109	59298.51982826237	59300	58815.4606497427	59792.08970792304	NA	NA
10	40	0.10702074185973826	0.09375	3.815470610789648e-9	0.9487196312252806	NA	NA
10	57	0.10720412355772684	0.09375	2.7500846159260697e-9	0.9559876010436559	NA	NA
10	65	71.82540759995273	68.39000701905	56.829961309870825	88.84637492591669	NA	NA
10	62	1827.2662057635127	1817.3931152325001	1745.2836706309167	1913.6779849981224	NA	NA
10	13	2734.4940657177044	2735.113769535	2629.460151449421	2838.988091429201	NA	NA
10	43	0.0840839147598841	0.09375	4.0355088110129366e-9	0.7539164803734367	NA	NA
10	32	0.09792695282605658	0.09375	3.2811252453179654e-9	0.9305069156239263	NA	NA
10	51	1232.3891243764328	1284.2220703125	1167.7659232767205	1300.5130385901605	NA	NA
10	81	0.9966290618202686	1.2017947196924998	0.030713032875279905	3.6533934983138434	NA	NA
10	46	0.1126726340962012	0.09375	6.289041075585057e-9	1.0224840808311904	NA	NA
10	102	0.09973080716407472	0.0938	2.4819099241941533e-9	0.95983666025774	NA	NA
10	98	24167.73298709139	24171.89765625	23869.167183476045	24467.282317516972	NA	NA
10	23	0.09852384236263143	0.09375	3.3731636543192058e-9	0.9292514478930889	NA	NA
10	31	0.10710775972204938	0.09375	7.560270057918369e-9	0.9550873404790738	NA	NA
10	103	0.0999234147779717	0.0938	2.584079845312226e-9	0.9134824677729502	NA	NA
10	50	18910.970836137978	18915.697265625	18647.35361289873	19180.06963165152	NA	NA
10	70	0.10800621541797495	0.0938	2.77058681229442e-9	0.9229870865488491	NA	NA
10	105	1061.979558441288	1060	998.9955231142011	1126.5486704900657	NA	NA
10	21	18.83406753240161	19.653529357874998	11.109044897069014	28.38104243037875	NA	NA
10	6	0.09882352734667482	0.09375	4.231397013566582e-9	0.8781805933899735	NA	NA
10	53	2522.883172880738	2544.11484375	2424.191977062686	2621.7134119473194	NA	NA
10	64	0.11353365894887896	0.0938	4.545516435897655e-9	1.0439034840106816	NA	NA
11	22	580.3020033335034	580	534.2245424342735	627.8028845174721	NA	NA
11	37	844.7412217504617	846	787.6629413021084	904.1647798541186	NA	NA
11	56	30706.04980397424	30705.59765625	30365.124768820322	31048.488216254318	NA	NA
11	49	1098.464900147259	1100	1033.2300249843206	1168.2235765706782	NA	NA
11	33	7453.191881954125	7450	7284.376559750237	7622.974984415472	NA	NA
11	97	0.10281769930012852	0.09375	6.801213587115586e-9	0.939682686894894	NA	NA
11	107	0.10078434465629064	0.0938	6.247539792240222e-9	0.9471259037215534	NA	NA
11	96	139.64094740281737	140.04921569849998	117.72194849731395	162.86152770148377	NA	NA
11	108	0.1071793418189645	0.0938	8.57928614486871e-9	0.9617177113664934	NA	NA
11	94	0.0980398807401881	0.0938	7.64689707351837e-9	0.8973232153260821	NA	NA
11	30	0.09846661342369042	0.485	6.0473196391230345e-9	0.9163805557392842	NA	NA
11	1	6.759557254015982	7.46316490173	2.7724603141719815	12.752635171363265	NA	NA
11	72	0.10476861741310386	0.0938	8.250711715705809e-9	0.9766894135820774	NA	NA
11	67	0.08981185872182026	0.0938	7.421478937500268e-9	0.8170477483510173	NA	NA
11	73	0.10720666498375324	0.152	5.577590414456014e-9	0.9657822725202254	NA	NA
11	82	0.9912486078116313	1.1284001827274999	0.026633532385203326	3.567258175296572	NA	NA
11	52	0.0957120740864027	0.09375	7.2612255763277126e-9	0.8438744703035704	NA	NA
11	89	0.0966331769478634	0.09375	5.417814548391931e-9	0.9055351857343417	NA	NA
11	95	0.10052996298129974	0.09375	7.1512442548639865e-9	0.895654077485127	NA	NA
11	59	0.10024149775403147	0.3048105239865	1.1394597554045688e-8	0.8856744368385169	NA	NA
11	48	0.9997253517659808	1.89	0.030236165935762997	3.6532092096780193	NA	NA
11	35	0.10075744839449487	0.0938	5.579041018163957e-9	0.8854470825580554	NA	NA
11	44	17393.460320659844	17400	17129.25058291659	17655.807660770242	NA	NA
11	47	5161.810464590153	5160	5026.587521704211	5301.960770619285	NA	NA
11	61	0.09858815107623965	0.0938	5.731190133821674e-9	0.9429830515490851	NA	NA
11	10	0.09965291821105603	0.09375	4.994745574782947e-9	0.9315848517963847	NA	NA
11	101	55845.40554104603	55848.140625	55375.375371018905	56314.51309639098	NA	NA
11	58	0.10457452256584718	0.0938	8.210744140156531e-9	0.9143082665229724	NA	NA
11	91	0.10548934741362072	0.0938	4.3311474624341995e-9	0.96054303497015	NA	NA
11	110	0.0962837625406982	0.0938	6.998322777836393e-9	0.8865732702746143	NA	NA
11	4	0.09936585223413227	0.0938	5.255985324848267e-9	0.9060838408633426	NA	NA
11	36	6.883039250736275	6.34	2.772683014914901	12.680230702124135	NA	NA
11	109	171.6933995684619	167	147.73041590909207	197.76667478824783	NA	NA
11	40	4.899881378413882	5.337578201295	1.6383611312050068	9.945013349651568	NA	NA
11	57	0.10645742007563032	0.09375	1.082741426060146e-8	0.945440877640653	NA	NA
11	65	0.09755335122732933	0.2121402740475	7.653766956262253e-9	0.924086522278646	NA	NA
11	62	0.10787805930279505	0.09375	6.151858078928865e-9	1.045294880779614	NA	NA
11	13	4086.026074100685	4086.922265625	3964.767198023554	4208.539967107868	NA	NA
11	43	0.09621952244394015	0.902	4.4973497947275445e-9	0.8833922905872266	NA	NA
11	32	0.10189059055733649	0.0938	3.892570550361835e-9	0.9261693365810992	NA	NA
11	51	87.15454055223627	87.4	70.24805310559401	106.3359932757313	NA	NA
11	81	0.09694783261588209	0.09375	3.92666827077264e-9	0.9239240914240401	NA	NA
11	46	0.1036117267737942	0.0938	7.4173696750988046e-9	0.9530977067031515	NA	NA
11	102	0.10219589554951641	0.0938	7.12305840131838e-9	0.9263888671123703	NA	NA
11	98	151.92902236910007	152.44144592249998	129.09139635111814	176.6061083935841	NA	NA
11	23	0.9772247367986997	1.38	0.030201405933121806	3.5039128061054527	NA	NA
11	31	0.10169038937301941	0.0938	7.613887018795252e-9	0.9505229357357264	NA	NA
11	103	0.10389777904052573	0.0938	4.177766829441004e-9	0.9235302606493163	NA	NA
11	50	22600.04129540696	22600	22305.736760298136	22892.87285975852	NA	NA
11	70	0.10067912517758426	0.188	7.985403175932283e-9	0.9145834730890269	NA	NA
11	105	0.09884979537049203	0.0938	1.4577731080657626e-8	0.8709183948032801	NA	NA
11	21	1880.5212086490178	1880.8810546875	1798.6072786491325	1964.659691800588	NA	NA
11	6	11.914507811887662	12.5	6.101476554374867	19.614134946025356	NA	NA
11	53	797.5053170007251	800.41296387	743.032285363283	854.2099048650338	NA	NA
11	64	0.09656051969443911	0.0938	5.699373044453168e-9	0.871488916003939	NA	NA
12	22	0.11914886458531254	0.09375	1.0428237004120852e-5	0.9119470125675874	NA	NA
12	37	6.030160099932759	0.09375	2.561999694299432	10.943179748124498	NA	NA
12	56	0.14634125560741862	0.09375	1.2760107370616096e-5	1.138184366346055	NA	NA
12	49	75.6380054539851	93.51808776825	60.88002307837124	91.81597966074884	NA	NA
12	33	62.188344341345285	0.09375	50.120815743420756	75.49008501082548	NA	NA
12	97	0.13224809710372204	0.09375	1.4283322593429724e-5	0.9851492032936192	NA	NA
12	107	0.12647592904086358	0.09375	1.7670241052679135e-5	0.962066022248821	NA	NA
12	96	0.1272610643025181	0.09375	1.0797347890378069e-5	0.9903136454758545	NA	NA
12	108	0.12958402431830104	0.09375	1.1983536331403326e-5	1.009620615443559	NA	NA
12	94	0.10342921641948981	0.09375	1.3223607442666497e-5	0.7585801036234378	NA	NA
12	30	0.0200928298122251	0.09375	7.324680763513565e-6	0.12629728356698355	NA	NA
12	1	0.14593183678637342	0.09375	0.005072788928344256	0.5409243105870335	NA	NA
12	72	0.0883681323060359	0.128646263480249	1.290265028051659e-5	0.6576936240584478	NA	NA
12	67	0.005667804033371076	0.09375	3.4809167135384427e-6	0.03330621819644296	NA	NA
12	73	0.7374839209119031	0.09375	0.022368705079052514	2.732094090531773	NA	NA
12	82	0.08954791569427901	0.09375	1.1854202127005453e-5	0.6663873912172139	NA	NA
12	52	0.12921259550869718	0.3371554613115	1.2833868980193847e-5	0.9784107895346803	NA	NA
12	89	2.269774888687025	3.3211358070375	0.45901937726656106	5.523982195736476	NA	NA
12	95	0.0996886464695669	0.09375	1.585167525407065e-5	0.7488912070274901	NA	NA
12	59	0.12949676262127907	0.09375	1.170816492393733e-5	1.0178493516586626	NA	NA
12	48	0.11121837031784247	0.09375	1.3383465934846106e-5	0.8342174614925013	NA	NA
12	35	0.09101769272845815	0.09375	1.1260725661340424e-5	0.6755423994659592	NA	NA
12	44	434.50350339095246	529.90634765625	396.94902323466255	474.7403713085345	NA	NA
12	47	17.36679808217775	20.1033851623499	10.847407640801292	25.464780451568895	NA	NA
12	61	0.11627915474250249	0.09375	1.7832660465355886e-5	0.901210546107474	NA	NA
12	10	0.11727910853497385	0.09375	1.6723195217487973e-5	0.8957562900535972	NA	NA
12	101	0.8197549809090755	1.6776394844025	0.02663280443945152	3.0387557279379687	NA	NA
12	58	0.08789040318640715	0.09375	1.1339130321266739e-5	0.6671224561414472	NA	NA
12	91	0.1007463807617223	0.09375	8.839511370507894e-6	0.704466497805339	NA	NA
12	110	0.12082232527457602	0.09375	1.3845980560547917e-5	0.8677415803243083	NA	NA
12	4	0.7461285021131038	0.096864438057	0.02220699967364667	2.8599527488773773	NA	NA
12	36	2.5688678463329206	0.09375	0.8463475186050392	5.324364305024318	NA	NA
12	109	0.12315782153023058	0.09375	1.2739706134645642e-5	0.9378772667855259	NA	NA
12	40	0.07938458831922125	0.09375	9.749226670746654e-6	0.5794298977685198	NA	NA
12	57	0.11878400657852368	0.09375	1.127138224935655e-5	0.9162996800254525	NA	NA
12	65	0.0646452380819934	0.09375	1.2986353645376249e-5	0.45933323129701653	NA	NA
12	62	0.12075654947440326	0.09375	1.0236898766133276e-5	0.9354921103562979	NA	NA
12	13	0.12499137682102407	0.09375	1.328921243999568e-5	0.9690992833625235	NA	NA
12	43	1.197898861856044	0.677096629143	0.5588863521665836	2.0922337407826035	NA	NA
12	32	0.2099490742495863	0.09375	0.008563277082413518	0.7537478236817999	NA	NA
12	51	9.347270383625498	0.09375	6.165857413577808	13.278102286657843	NA	NA
12	81	0.13359729038808452	0.09375	1.6915587890719e-5	1.0125225938046836	NA	NA
12	46	0.12601395543479157	0.09375	8.547687800320853e-6	0.9700315933471663	NA	NA
12	102	0.04877196935821117	0.09375	1.070482064501525e-5	0.34303734353132664	NA	NA
12	98	2.70054655026331	1.2054398059875	0.5147001808012619	6.522080371717525	NA	NA
12	23	3.673511654601823	5.7032352447525	1.156660188816938	7.655975402670003	NA	NA
12	31	0.09177936436455421	0.09375	8.527971977200713e-6	0.6599585920542531	NA	NA
12	103	0.12734850624047137	0.38933504819849996	1.6705743955252715e-5	0.9255041321670293	NA	NA
12	50	1.7334776153941784	0.10614347755874899	0.20704320944633223	4.970416634940834	NA	NA
12	70	0.12085370752736337	0.1875	1.0482383928115118e-5	0.9087479561288084	NA	NA
12	105	0.13015276519237454	0.09375	1.1342815728461843e-5	1.0211394839536343	NA	NA
12	21	41.65087149115822	13.675286865225	30.66253619286739	54.323165274859164	NA	NA
12	6	0.12534612139025703	0.09375	1.4534258746658431e-5	0.8742782058818664	NA	NA
12	53	0.9423576868701744	0.09375	0.11126206540861838	2.657815678625898	NA	NA
12	64	0.10728629706666298	0.09375	1.1624064272482728e-5	0.8089090426916133	NA	NA
13	22	11288.762686949909	11228.165130615234	11083.556881203416	11495.626373163082	NA	NA
13	37	0.07601983193293292	0.1875	4.183496865501259e-11	0.7305211920583309	NA	NA
13	56	14167.665900298633	14176.91484375	13937.98202060846	14396.445590441139	NA	NA
13	49	25367.467401373193	25460.824337625505	25058.893914733573	25673.21822587638	NA	NA
13	33	1474.8959294930658	1460.797705078125	1404.665040049269	1549.6396801573703	NA	NA
13	97	0.08042563058971083	0.1875	2.284437968528129e-11	0.761900771646249	NA	NA
13	107	0.07918040261810133	0.1875	4.151109318201407e-11	0.7747369037097901	NA	NA
13	96	17510.236143408456	17543.194397735595	17250.6445318721	17767.863337376726	NA	NA
13	108	7347.861819644835	7357.1150390625	7178.367504832309	7520.360588866708	NA	NA
13	94	0.07181386750583171	0.1875	3.461097863996414e-11	0.7115925620333461	NA	NA
13	30	0.04494207959857322	0.1875	5.991960070611733e-11	0.4565539451132345	NA	NA
13	1	0.06528556655930408	0.4133622765541077	6.382225125566734e-11	0.6193996852800269	NA	NA
13	72	0.07551940297462914	0.1875	3.2378529827123504e-11	0.8092622275273622	NA	NA
13	67	0.021951268949938502	0.1875	3.5905169331969796e-11	0.21960400635665484	NA	NA
13	73	3376.0645498272916	3394.13525390625	3265.756230221651	3491.077983791321	NA	NA
13	82	109.80580199405489	108.4341064453125	90.85030648200917	131.37087159221255	NA	NA
13	52	0.07435989638868709	0.1875	3.162980754704392e-11	0.7348699402393211	NA	NA
13	89	0.07335901945577229	0.1875	4.6787859063456733e-11	0.7555815612795309	NA	NA
13	95	0.07292899895395945	0.1875	4.199346924380746e-11	0.6895525949310587	NA	NA
13	59	0.07740671897251356	0.1875	4.545269081881194e-11	0.7660778899170967	NA	NA
13	48	0.06944188444420535	0.1875	5.2816112094144614e-11	0.7060737405409692	NA	NA
13	35	0.0809703935387276	0.1875	2.3383129290339175e-11	0.7847611866907833	NA	NA
13	44	0.07408449948448478	0.1875	1.8879561256648223e-11	0.7302925969297426	NA	NA
13	47	0.08411191206583289	0.1875	7.984736757897381e-11	0.8535465864697339	NA	NA
13	61	0.07692311052636802	0.1875	4.30563003506474e-11	0.7853252044582612	NA	NA
13	10	0.07361990849672788	0.1875	3.718905441925498e-11	0.7253146490784638	NA	NA
13	101	9962.91857103325	9963.537890625	9771.298962673935	10156.192231743831	NA	NA
13	58	0.077100558969474	0.1875	3.981135960500836e-11	0.7657228715348934	NA	NA
13	91	0.07461547595195328	0.1875	7.571436691578522e-11	0.7391818327369528	NA	NA
13	110	0.0735987867122863	0.1875	2.488914846418068e-11	0.7502867335834424	NA	NA
13	4	0.07245574457024005	0.1875	3.07115812769869e-11	0.7269565430553806	NA	NA
13	36	0.07588036908336926	0.1875	5.2004811392344864e-11	0.7414967710556875	NA	NA
13	109	9600.997600108392	9623.53798828125	9408.537523153092	9794.103969448379	NA	NA
13	40	0.9342101415425008	0.1875	0.023931074086054424	3.4713141858351952	NA	NA
13	57	0.08095894734900655	0.1875	5.84477573512881e-11	0.8366870571782934	NA	NA
13	65	0.07574733452226244	0.1875	4.889561197948959e-11	0.7431929751208101	NA	NA
13	62	0.08193350400773025	0.1875	1.960244384312046e-11	0.8492717260478432	NA	NA
13	13	25061.539147111256	25050.92021484375	24751.84691184401	25375.09286546807	NA	NA
13	43	1.41324538484085	1.2983375072479248	0.1776109231979855	3.9216578875883945	NA	NA
13	32	0.06440388299272144	0.1875	3.644867767945862e-11	0.679812820246097	NA	NA
13	51	611.8616519036318	580.7125007629395	567.4260762251874	658.395459685322	NA	NA
13	81	0.07738407562422832	0.1875	4.123194244841662e-11	0.7534718270530789	NA	NA
13	46	0.07963392479206456	0.1875	3.8610523647799144e-11	0.7733147828148756	NA	NA
13	102	0.0666590591897136	0.1875	1.489312769659596e-11	0.6723343811019854	NA	NA
13	98	19584.64348406891	19606.613543093204	19306.962894046137	19867.277709429043	NA	NA
13	23	0.07199483006658762	0.1875	1.8255398747776366e-11	0.7100697489418822	NA	NA
13	31	0.08130325827744356	0.1875	3.465258060128903e-11	0.779276860585283	NA	NA
13	103	0.07503633142859795	0.1875	4.0968643407711876e-11	0.7815688692097001	NA	NA
13	50	74342.82262443486	74377.33245749473	73796.11763728462	74873.09572819054	NA	NA
13	70	0.08419882535157279	0.1875	2.112467088051905e-11	0.7911253537682532	NA	NA
13	105	78.81619065474054	79.34103126525879	62.30247947075128	97.16300276600559	NA	NA
13	21	17019.580066741786	17011.86648130417	16767.599233947203	17271.891939372686	NA	NA
13	6	0.07243254631925913	0.1875	2.7590798959665857e-11	0.7156184011327407	NA	NA
13	53	12094.007652727292	11983.7091796875	11877.957759933826	12305.11051344274	NA	NA
13	64	0.07785689479720041	0.1875	2.7766459895092644e-11	0.7805122186806598	NA	NA
14	22	115270.82904399179	NA	7015.461548871587	555945.3334440042	0	482101.5103352529
14	37	29479.087060940572	NA	1759.9414074173435	141509.3591673253	0	123667.45429353553
14	56	118.88670907318138	NA	5.887431921351914e-6	997.2041775589585	0	1745.3823715837707
14	49	14.764091217904715	NA	3.6919810151685945e-6	129.14662372936664	0	175.82421182511905
14	33	39084.966467207676	NA	2353.057607431831	190836.14247535402	0	162114.44471794242
14	97	3019.8241020738133	NA	141.4094028866591	15460.25726075504	0	13105.036121800049
14	107	51804.6794744707	NA	3083.4799617748927	246850.96975176976	0	216051.14134359758
14	96	13569.335049206267	NA	768.3409319108555	67598.51895783226	0	62209.379796092566
14	108	207050.52510394526	NA	12487.520899932451	999066.6872255874	0	872617.8081717789
14	94	54.942380368487314	NA	0.44734472350875487	335.25738637558146	0	307.07592001094486
14	30	2.695960075165357	NA	0.027767342515073797	16.423775823848974	0	14.224869106508866
14	1	0.7535510261798954	NA	2.0368262195700465e-6	6.37573176447476	0	8.190988226800144
14	72	3.4497428123878118	NA	2.1324317417118697e-6	30.158936063747415	0	36.26503816000221
14	67	0.11248562836970263	NA	6.920378418931601e-7	0.8636895054611877	0	1.206163938513827
14	73	16.972697085831893	NA	5.1925580353541584e-6	136.57579090607683	0	268.0386528938485
14	82	16623.961167846635	NA	1001.479072308917	80245.11223055673	0	70460.85012890566
14	52	15.93364243641488	NA	3.373878143655579e-6	127.65298341012156	0	200.29359837465833
14	89	10.429810407768022	NA	3.7505880412338123e-6	92.5000231163239	0	95.90415308744316
14	95	4.3308836663792	NA	2.0136472909472877e-6	35.270503160028746	0	44.997387503506076
14	59	37.6010868290068	NA	4.028072456956954e-6	324.72905302923823	0	403.7755270295387
14	48	8.490932535884793	NA	2.237879871153668e-6	72.397656564452	0	92.45453834683612
14	35	5.782667990251991	NA	4.313900428132215e-6	48.875556018164524	0	63.66265996131959
14	44	10.236291445557912	NA	2.9328741435623234e-6	79.54860586854213	0	178.9788070750965
14	47	156313.89072392476	NA	9408.451389975504	757605.7532347747	0	657290.5150321469
14	61	8.406781202372382	NA	3.508584275247103e-6	72.71196096186631	0	88.7606053078575
14	10	274.31952328580695	NA	6.236220581882174	1536.9726827623642	0	1637.7074804339238
14	101	3078.5628976039243	NA	151.90433647222042	15974.741205323528	0	13549.318015428858
14	58	5.9238816912682966	NA	3.89626702249969e-6	46.70430773493467	0	63.58672934933357
14	91	7.774277869595352	NA	2.3903275307942593e-6	64.305639693887	0	80.54300967244589
14	110	115.43601827694738	NA	1.004982390823888	746.5212175704213	0	666.807731341678
14	4	11.719582481020653	NA	3.226923242137694e-6	101.08255635491832	0	170.3427261287611
14	36	3.5975333418939446	NA	1.2585459117609442e-6	31.003600833942734	0	35.84797855721444
14	109	939974.984360211	NA	56209.7758865238	4601713.857882281	0	3971736.021938825
14	40	30.480986076753112	NA	0.2856814375502438	184.77296284936148	0	169.3970099066567
14	57	38.12112813256472	NA	5.282203994937255e-6	272.83421565966097	0	898.1566144015187
14	65	70.15005653543325	NA	2.831922972051789	370.69751937921137	0	326.9811607075356
14	62	19.049416879194602	NA	5.115423365834337e-6	165.07102140100952	0	207.69282751958636
14	13	624.9610250379519	NA	3.8903071538810745	4057.2798715785752	0	3527.164802685926
14	43	370.2505717928182	NA	21.96047917984106	1804.0032371951108	0	1600.610589620646
14	32	1.0564060070680406	NA	1.3023025114398813e-6	8.749874226050181	0	10.346646103715191
14	51	359.87800421001225	NA	19.878219224104193	1741.2090677662836	0	1552.718310208009
14	81	858.2818036616259	NA	22.25620349251833	4739.030831472364	0	4399.426136432052
14	46	30.400275939756405	NA	1.0358467370005022e-5	261.9276282992297	0	363.3088613211038
14	102	1.1895519758890707	NA	1.3718704222730443e-6	10.519368278974198	0	11.580916048144134
14	98	5757.697860180363	NA	236.82373213839435	29804.32051577632	0	25969.96932016028
14	23	8.857105911877454	NA	2.209620901822622e-6	83.51642344416018	0	81.97785790325679
14	31	5.8320832882485645	NA	3.0555976833131694e-6	49.782022066095166	0	60.951204809929955
14	103	22.00820371430649	NA	4.3939059366314875e-6	186.42782550776934	0	263.18635100525216
14	50	56.48718781309231	NA	7.038432615289648e-6	524.0719082710366	0	557.2164218124186
14	70	23.8173999821612	NA	5.8807714638595275e-6	195.99678539085934	0	287.16598116206444
14	105	41590.10463844232	NA	2408.136337118069	206583.13837423903	0	176856.06397581863
14	21	17.318104070067275	NA	3.0083127295368236e-6	142.86197967735427	0	193.1056840568527
14	6	1956.4000028533935	NA	102.24994729010817	9949.200190556623	0	8454.007879165129
14	53	25441.699554588446	NA	1503.9193264229211	122690.19243024239	0	105688.0666786689
14	64	13.081184225575406	NA	3.530307750519498e-6	101.34477507374183	0	173.0608583774664
15	22	47.7982376849832	NA	2.0042284964603194e-10	400.9959192742343	0	717.6899158892729
15	37	29.840787617492573	NA	1.8388808468748803e-10	220.2076142489063	0	535.0379556717415
15	56	17670693.166273512	NA	762386.9529220811	92783817.21368505	0	102368705.79888198
15	49	1274019.313928364	NA	55955.02788504212	6630375.093536514	0	7273099.911955973
15	33	16.202896383152744	NA	8.150972483561701e-11	103.26573813944036	0	491.9842364390269
15	97	101.06793881962528	NA	1.1930552631566563e-10	792.1623539848099	0	1710.9222529846033
15	107	41.13072727225303	NA	1.486262250041079e-10	293.4056184534068	0	1003.5376460512974
15	96	123.14805095984032	NA	1.2538995556719862e-10	661.2232976575831	0	2965.418887661314
15	108	50106.32174666204	NA	1981.420576330995	269034.6292943077	0	293877.5093597171
15	94	20.55811156013347	NA	1.5777642668524517e-10	142.21079721420318	0	598.6571012270357
15	30	1.4563726136293071	NA	1.0471759898500057e-10	8.471628472527774	0	65.05503909126284
15	1	1.7838074897199587	NA	1.2215933088347362e-10	15.117427656385951	0	25.782956966550465
15	72	11.614912112986651	NA	9.550435021618216e-11	92.64347432202383	0	179.98492565346714
15	67	0.2693103272741331	NA	3.666917470384704e-11	2.094293570003872	0	4.4985666682970065
15	73	369440.3132168264	NA	16600.287921911167	1927585.3783178926	0	2113176.915886084
15	82	14.438661890145918	NA	1.1103928717428654e-10	99.15962660025421	0	357.4917721711117
15	52	53.07015518926424	NA	1.1877140926146797e-10	338.6387711936745	0	1332.6552589099515
15	89	32.41441506650719	NA	1.1768375837700668e-10	263.56964579701594	0	526.5427893961925
15	95	14.237844766822086	NA	1.6624601485556204e-10	96.65821091866432	0	422.67298197135375
15	59	114.07453351750213	NA	1.7513472845923375e-10	901.5734852144645	0	1906.9477474074263
15	48	31.764913963596893	NA	8.44914113924565e-11	194.42272289230405	0	1279.0317534063734
15	35	12.63092072150962	NA	6.079545382241202e-11	103.60873196604729	0	219.87540198993526
15	44	29.40879433223806	NA	1.3356666730342746e-10	196.44845330579227	0	532.4866555615647
15	47	50.16808547142731	NA	1.6844262247091293e-10	398.57032939339734	0	1105.9487323822993
15	61	30.4341776742783	NA	1.2439892066438237e-10	186.37736542169645	0	814.2307845970435
15	10	35.33613835608901	NA	1.3960169878404025e-10	285.4043908799762	0	720.5575995429856
15	101	117.53240988141037	NA	1.3921276062254776e-10	725.315117601788	0	3237.308690763255
15	58	12.95279221989321	NA	1.209955293081687e-10	97.79236239187293	0	233.36965831136425
15	91	21.21419585220928	NA	7.759794804394325e-11	179.17247336107494	0	332.307425382961
15	110	43.277703797268416	NA	7.503799646407306e-11	285.9576982302425	0	1237.5219464262605
15	4	35.47789969576216	NA	9.299398158141456e-11	263.5885549834256	0	575.0981146871956
15	36	10.071089016957831	NA	1.1370107259592307e-10	81.4820239735772	0	156.48345882838277
15	109	79.23227566465951	NA	1.6394258817226522e-10	611.5824505828946	0	1446.2592903970638
15	40	9.736107509749829	NA	5.966530934856967e-11	70.1769034502206	0	208.06306594411268
15	57	83.89364555549845	NA	1.61838001713572e-10	643.5714565701167	0	1487.09228586087
15	65	1669.0234779446973	NA	65.82466364010725	8951.908332478504	0	9945.152325056151
15	62	53.64963642110271	NA	1.1499978266136525e-10	371.1851356478139	0	1119.2195757871668
15	13	1034864.9069303371	NA	45819.232370423226	5411112.712153984	0	5888971.137821592
15	43	1.5174568400492894	NA	5.3952101425523204e-11	12.343472771842416	0	26.604912119310402
15	32	2.785092214525214	NA	1.9046414509669505e-10	21.165812696458733	0	56.819768985254775
15	51	5.485155971917896	NA	7.920737488728274e-11	41.11900308417406	0	126.62325735189845
15	81	100.41478836356346	NA	1.35994317619048e-10	720.4915499391154	0	2160.1089944411337
15	46	82.69677799383517	NA	2.1386486834753134e-10	564.0058737616405	0	2330.031315184278
15	102	3.86936519990788	NA	4.849164768495953e-11	30.648960157305655	0	69.97248317633594
15	98	6597490.684470732	NA	291925.7031365898	34416666.9301415	0	37708015.436003625
15	23	27.526349530265332	NA	1.0221040360910228e-10	198.25554509421212	0	534.7768121072319
15	31	13.92083042515	NA	5.661094531804838e-11	115.81022491442442	0	213.98305468151207
15	103	71.71337507885461	NA	1.2391173335579936e-10	507.7649695677063	0	1258.3800713613232
15	50	27507315.726748172	NA	1239519.85387485	142711323.0962808	0	156463794.28008366
15	70	56.21755618786971	NA	9.414037034915224e-11	479.7283011540726	0	884.8317078030307
15	105	146.43958155130528	NA	6.160173422443802e-11	1060.9090843649567	0	2812.2052694563517
15	21	1203947.4471005262	NA	53991.9766650207	6319978.7370446995	0	6852370.792042658
15	6	38.36479441367198	NA	2.2515156435072935e-10	307.8432602144755	0	582.274082863922
15	53	231.90839687648884	NA	1.1214377520692689	1517.6192227523138	0	1721.441047096916
15	64	32.24064929855806	NA	1.5564849911534307e-10	245.1073154276422	0	532.6153204345013
16	22	25330.115116843608	NA	1330.4159009256166	124610.38380775411	0	121125.89991699986
16	37	10.960634005021149	NA	4.790863283943703e-8	86.04354426558217	0	157.49736600903472
16	56	1084230.7540774194	NA	54604.50213251041	5312979.7420108095	0	5555482.250685757
16	49	118328.35494014157	NA	6101.785659565791	581125.3548313815	0	579593.8905267933
16	33	2762.841542158067	NA	132.56548511994546	13951.402695249391	0	13361.855640258736
16	97	33.713587559764576	NA	4.738300720714675e-8	300.3430555016856	0	440.2632478324125
16	107	2777.5452265618537	NA	129.51249271984906	14432.938860700395	0	13416.75492468312
16	96	494292.97902399267	NA	25637.339932288472	2410456.1548910406	0	2414612.187641022
16	108	127375.22090061837	NA	6673.464254819959	632309.2055477379	0	634404.2503086615
16	94	6.336811422502803	NA	3.793003743277753e-8	51.399186665516005	0	85.04874155345132
16	30	0.4134381156834159	NA	1.2758078706480313e-8	3.6151138874140214	0	4.50129639556492
16	1	8.385645233036461	NA	0.06957747432574894	49.530591540101724	0	78.03677022024061
16	72	3.845463285662328	NA	3.109011395383277e-8	33.66444996555943	0	44.56853369189603
16	67	0.11114557228989659	NA	1.4529277726087918e-8	0.9408792104528683	0	1.3529171368413193
16	73	5604.129432329988	NA	268.86630494521694	27787.470010890924	0	28266.674619491834
16	82	14325.449133634354	NA	750.4247668829108	70652.58642508868	0	68580.28559467877
16	52	246.96687948560773	NA	1.6689180344765189	1537.0399334248618	0	1583.7711031075796
16	89	13.601337671948622	NA	3.8024782413359326e-8	108.99611446930211	0	176.70993267995232
16	95	4.955385132368257	NA	3.2798004101108816e-8	42.778790300373586	0	57.75719214033147
16	59	47.35474239345697	NA	9.134336701314636e-8	368.8066551094762	0	1079.3885963344428
16	48	9.22050832845912	NA	3.88066157506465e-8	72.88997301992187	0	129.9887497384297
16	35	6.027016278305329	NA	1.0355345169497618e-7	52.04635515662703	0	67.70178829231398
16	44	107076.2140840771	NA	5639.5866516968235	526987.1132586839	0	532906.4031625992
16	47	241.59778132901158	NA	1.8179114804163319	1508.0751794643286	0	1594.8428843054935
16	61	10.51125846740007	NA	4.600532495351907e-8	76.37608782021871	0	165.80827751872604
16	10	631.8873834855322	NA	18.939900223072815	3435.8602283880127	0	3607.628479034976
16	101	405353.1290662161	NA	20696.01658650545	2010024.6483800795	0	1988257.5807257444
16	58	6.07210164457871	NA	3.861174397688259e-8	48.92516193320665	0	82.39261467069001
16	91	7.989604131166024	NA	2.187023602495611e-8	70.24456974805864	0	88.10927764630567
16	110	12.768293965383906	NA	4.035499792741402e-8	98.84791573372857	0	192.8937142927268
16	4	13.022689537205839	NA	5.024854509472338e-8	108.6211591914267	0	194.72626572975395
16	36	4.840650803954029	NA	3.07793195646144e-8	37.255006457624205	0	69.633384521798
16	109	34262.928249956705	NA	1705.830501316914	168417.04175566995	0	167338.61867610185
16	40	4.084788758104102	NA	6.149887245578202e-8	35.62815976495464	0	44.06726445836151
16	57	35.5599301752266	NA	7.964841680149856e-8	303.1694391311088	0	440.918697088459
16	65	2.1778660244629124	NA	2.2979969575753538e-8	17.802647692118292	0	30.97066018381404
16	62	19.79226760035897	NA	6.320864498651335e-8	161.39833072694773	0	262.8662718893046
16	13	62131.167153573704	NA	3244.245267740511	306040.5276779122	0	306089.5145912274
16	43	0.6344595965026416	NA	1.1799708965798566e-8	5.557711818717909	0	7.623355661647001
16	32	1.0595032093350119	NA	3.6254932852839875e-8	8.784717292664057	0	12.764669014763427
16	51	2.064535116002569	NA	6.478911289968252e-8	18.35315970435713	0	26.151289405841272
16	81	38.84455532184076	NA	9.930989324044898e-8	316.6102530483455	0	508.89116031307725
16	46	35.27823607191849	NA	1.3240019093404223e-7	309.7719717150917	0	498.6787816702539
16	102	1.3119105882672055	NA	2.4817789582241948e-8	11.821672299259372	0	13.663001694357417
16	98	416574.2343924836	NA	21361.096562818955	2065718.6347365044	0	2001550.5362182576
16	23	9.988033690860759	NA	3.52753708962762e-8	83.41372614444786	0	138.31651836798648
16	31	5.863697861110248	NA	7.465020395918784e-8	53.96446231741013	0	66.60693138465888
16	103	25.381540041415033	NA	7.388112422366028e-8	210.76995384165645	0	402.28865682069426
16	50	2375625.391861648	NA	122209.74392295127	11666138.225984676	0	11665033.066306818
16	70	31.068393847611205	NA	8.32870541716715e-8	275.81970753308406	0	409.4622215823824
16	105	10355.071580157353	NA	459.87652877340764	55114.48147076737	0	49528.417306915995
16	21	9593.650594428012	NA	464.44438524223875	47225.42275875687	0	47083.24265268929
16	6	22500.13884924014	NA	1150.532142187628	114095.53520984732	0	111517.02208945362
16	53	26841.37012718505	NA	1394.2841837264932	132220.58997636	0	131157.08745191735
16	64	14.278943218646177	NA	1.4312239708516158e-7	111.96930396878011	0	197.27053663587515
17	22	7675.626565612322	NA	439.94857151289045	36391.93597975558	0	31414.741464401483
17	37	3121.6857201995786	NA	175.5642507886637	14973.954152999166	0	12914.490872314213
17	56	89.4285411438769	NA	1.3015661645490845e-4	758.240874081132	0	976.8828298832601
17	49	47379.375721842225	NA	2758.1037634579297	223310.0582491553	0	193054.897476692
17	33	15628.128167525083	NA	908.9395338256309	73663.65423426073	0	63916.6532376071
17	97	24.637321012744177	NA	9.385491273855212e-5	206.14576338683844	0	237.80605642465449
17	107	79.19856914548318	NA	0.8148738847254868	466.1234256986225	0	442.8591227574307
17	96	35769.560254291864	NA	2029.839309627312	170500.56623531942	0	147154.49787334935
17	108	67940.55623512255	NA	3855.6145914433196	323847.3198772373	0	276931.96352808754
17	94	4.4171382156001755	NA	5.83997504772737e-5	35.45070170317149	0	45.0065879409114
17	30	0.3406068085956351	NA	1.5402631621397518e-5	2.645836783699475	0	3.093140088038449
17	1	49.83751816580075	NA	2.57736802538113	240.32936380765486	0	216.59922598429375
17	72	19.792025531452214	NA	0.1989122366782912	112.30799350781884	0	118.16436424681294
17	67	0.1027272581065338	NA	1.4429165216793819e-5	0.7317078912429756	0	1.0342479855812419
17	73	20032.552610615134	NA	1145.5508022806953	95824.97149357865	0	82262.67523009633
17	82	3262.7519535386396	NA	187.4263737149959	15261.052396816845	0	13279.363803846667
17	52	90.20583811092342	NA	0.9453367996927987	512.6628847555977	0	537.5519009932725
17	89	8.843154360130065	NA	5.397556524530239e-5	64.97552445227643	0	88.09301212330286
17	95	3.5927897385462484	NA	4.44740058680481e-5	30.24752974710986	0	29.420328213157937
17	59	33.57065897929945	NA	1.9995017689911627e-4	262.1876089866558	0	330.39272030412155
17	48	6.604375475091446	NA	4.098597516864984e-5	51.651324961557684	0	65.79459080208397
17	35	5.0472702374650575	NA	1.0053823983660036e-4	37.92594327453355	0	42.887846462942
17	44	47690.96077009243	NA	2772.01428399984	224096.4309518502	0	194943.57696065566
17	47	10849.35361339317	NA	614.2863192673899	51229.51384375459	0	44378.13780088617
17	61	7.509049413255826	NA	5.4847773550813e-5	62.21688501616531	0	75.45701311311632
17	10	9.837370684911063	NA	5.5264399849101046e-5	80.057454785687	0	97.63091945376236
17	101	168462.34983070567	NA	9489.712968698495	793233.8060363556	0	689264.975768354
17	58	4.017612201666943	NA	8.086288743035694e-5	32.39081612479514	0	30.41642477089926
17	91	6.795321615945449	NA	7.467931280472352e-5	57.22021699493576	0	53.5276860544316
17	110	130.2212438366255	NA	3.4121465217590066	702.5670998762141	0	667.7447916606534
17	4	358.26535761414385	NA	15.328997163954629	1746.666197526449	0	1634.2864694315963
17	36	436.9918873405826	NA	23.43372246240267	2133.428099448407	0	1850.8043600187816
17	109	181.32633339296575	NA	1.7649580648405343	1109.1760948692117	0	1073.4963160504608
17	40	3.3506410802053064	NA	6.952652126506983e-5	26.015562611746482	0	29.462964187949122
17	57	29.640868845897103	NA	1.4719329163965706e-4	239.38068987831014	0	274.647077630676
17	65	1.6476615391021896	NA	2.864890656799616e-5	12.9159671059382	0	18.47399240020307
17	62	14.947927757006603	NA	1.570842931841217e-4	116.15685316563054	0	139.44155300490598
17	13	138192.68791339349	NA	8002.885812497453	659602.1683516715	0	564135.5200397316
17	43	101.49407370253655	NA	5.605195081726981	482.4625361034513	0	413.8896175349362
17	32	68.28461151339202	NA	3.669970110526946	325.4077238524188	0	292.0040614806717
17	51	526.0656177001329	NA	29.41794164417317	2579.7029967498975	0	2168.534906796885
17	81	26.564206308912013	NA	7.612499520104448e-5	235.2930419469981	0	312.5903235965204
17	46	24.89986139176211	NA	2.808854246025045e-4	215.91358755585856	0	247.27956053910154
17	102	0.9825352614998931	NA	2.7931173882559854e-5	7.818644284455217	0	7.527751931108283
17	98	247449.85539226298	NA	14304.644159656355	1170332.95313684	0	1014105.4674000803
17	23	280.19250265237264	NA	12.047816563711937	1406.1236033845726	0	1273.598000590287
17	31	5.464696999716464	NA	1.0202258495044037e-4	41.27280107382642	0	45.838581718782144
17	103	15.12310675768403	NA	9.174708749144477e-5	130.90308472958426	0	125.67571250344358
17	50	41032.634058081116	NA	2336.464022092228	195287.3607489479	0	170320.97339834902
17	70	22.711125320654794	NA	1.4725505094272505e-4	179.61013166188644	0	267.28056578357337
17	105	2038.5946781715043	NA	90.91781682322363	10182.863158016715	0	9303.19822260035
17	21	231.24958219757966	NA	5.952466713510544	1275.4864534667784	0	1158.4177465203284
17	6	1238.7497248926238	NA	63.21607006281896	6286.161909097501	0	5071.069303334927
17	53	14173.4464492922	NA	827.1281720490808	67310.94574605342	0	57911.683237638754
17	64	268.6338154333803	NA	10.788513023300254	1339.5281831368459	0	1180.9168581505419
18	22	21185.67228347298	NA	1093.8926446118328	103126.22758832044	0	91004.39864272281
18	37	10.134705570026403	NA	3.3228408591140984e-7	88.58527574435585	0	113.74286200762303
18	56	477593.8202387683	NA	24259.289903657	2364896.5432651998	0	2093348.7896866067
18	49	127341.06618370731	NA	6665.644353135693	619146.5431605832	0	543990.4740480864
18	33	4.7145702449736175	NA	4.918999168010509e-7	40.131465558749724	0	48.602727320052686
18	97	9482.898730255702	NA	473.57950449905115	47174.740471229	0	40199.00874034462
18	107	184314.0585985416	NA	9721.013606820543	889938.9798208659	0	784072.5769887725
18	96	12920.232412526426	NA	636.4435800148814	62880.22514756241	0	56111.57721749795
18	108	312965.921868512	NA	16487.857029347586	1521391.0991984094	0	1329504.5783834686
18	94	6.1855426302863465	NA	2.628772961031295e-7	48.74994709179549	0	78.70232944285974
18	30	0.3680165549535042	NA	1.2621710491563052e-7	3.138747387109623	0	3.609727079078556
18	1	205.23012085201154	NA	10.421371260833855	1017.1301203365878	0	878.8230172720653
18	72	3.6936279660410283	NA	2.0700718166304605e-7	32.5215378588814	0	38.48458911900387
18	67	0.11008876434296481	NA	1.1168349633468994e-7	0.8824332935358887	0	1.2275359381488729
18	73	14.617136383174778	NA	5.602738204101078e-7	131.2542173711534	0	156.6596196142386
18	82	8066.632928407482	NA	417.2160861480403	38840.36276945159	0	35458.61939338336
18	52	15.851415458259972	NA	6.201265600306118e-7	135.8669956783495	0	221.05099138445445
18	89	11.175034005705763	NA	4.266215649901272e-7	96.31296861318943	0	123.62066448185138
18	95	5.059986123261692	NA	3.2038640992096613e-7	44.03701649343417	0	54.411112946640905
18	59	38.19297741944753	NA	9.974867547852387e-7	338.5702238674549	0	454.07798480134693
18	48	8.299556658915627	NA	5.11680888336339e-7	72.10883763578302	0	100.81764633055087
18	35	55.04676844260366	NA	0.4108062606092768	333.18844548805544	0	317.4418210716528
18	44	10.520542758158292	NA	5.152315880081174e-7	90.42045512700793	0	135.04196263719672
18	47	22682.4728082886	NA	1164.0581294108304	108901.40661238172	0	97204.97885725855
18	61	10.25048894484678	NA	3.1202734678572087e-7	74.46618765704127	0	137.54546393940242
18	10	12.764809561363505	NA	6.552323360753214e-7	106.20764768263324	0	170.4433155082403
18	101	37.15713682752324	NA	7.256058813481921e-7	301.694122566441	0	534.9394970033183
18	58	5.222185308632796	NA	4.84899442219694e-7	48.024873902401566	0	55.338071612341295
18	91	7.1852162057284135	NA	6.307252117494611e-7	67.57422034168953	0	71.00462954460957
18	110	38326.71791644696	NA	2028.344805078422	184153.0741634071	0	162940.57662413473
18	4	143.83635380671583	NA	1.2146484761471703	870.6777672322498	0	854.4361683959708
18	36	4.258889809203874	NA	2.3618960042402912e-7	36.81070135215938	0	48.42373681686879
18	109	25.83707768833961	NA	9.557668146898854e-7	234.26549432218764	0	262.4444125908351
18	40	3.69174859939824	NA	2.912045147493285e-7	27.87464504834595	0	44.70837163740428
18	57	35.12614603733512	NA	3.6824385571612186e-7	288.25858727094095	0	608.4205853420087
18	65	211.93626336849667	NA	9.790409032312406	1065.1173162738646	0	890.6798988208766
18	62	16.599724381690177	NA	8.862315075497178e-7	149.40318723462153	0	187.92118321091218
18	13	1620.5403549892865	NA	34.51210937768117	8963.759603386192	0	8357.425408597632
18	43	155.16063320122632	NA	7.5838950317702345	751.8924529560596	0	689.7720653575909
18	32	1.1492981984374264	NA	2.923266271469887e-7	9.535112454487576	0	12.331168288960562
18	51	1.9564255293157893	NA	3.516876179298548e-7	14.96714296836824	0	37.16712276213016
18	81	7225.270553116613	NA	341.21125732308764	35686.22508397364	0	31848.873345114556
18	46	1248.7390146901553	NA	38.733957505260136	6507.04177184433	0	6859.370993822706
18	102	1.2248847786619141	NA	2.177992101176761e-7	10.6668532750341	0	13.557187411015816
18	98	100.05483704378553	NA	9.354685824125114e-7	682.0663673198702	0	2435.9429437260337
18	23	9.420292848383006	NA	5.691464791264438e-7	76.60028784127385	0	106.48829561525073
18	31	5.726321442122402	NA	3.4277242853249225e-7	51.234812157663136	0	63.10667057606957
18	103	21.019000621532857	NA	4.218040022948966e-7	173.87386577602066	0	271.73803946334624
18	50	62.55463805600737	NA	1.2109956324786005e-6	530.8873804121562	0	1016.5058600562992
18	70	22.66591151451635	NA	6.293166356631552e-7	209.69893557439875	0	226.92021415486963
18	105	87074.46516707886	NA	4484.644282773698	416087.81686504104	0	378115.9927540978
18	21	44481.26652657036	NA	2324.259698414137	217000.29087374525	0	187274.18407316194
18	6	1373.9369556356037	NA	56.892016899996584	6895.329204218313	0	6490.917851294153
18	53	40.83428935471082	NA	0.289146837062085	259.0153652056734	0	257.2644203842174
18	64	38968.56680904926	NA	2001.2895554450101	188995.96660050523	0	167895.56687209682
19	22	19310.212945089672	NA	1086.4953767807258	93731.8908125074	0	85665.23096465717
19	37	16.92397366167789	NA	9.155287368585221e-9	127.62157431459812	0	260.63835167482347
19	56	118544.09721898082	NA	6081.718286688891	595035.9513929585	0	532267.2452846763
19	49	231417.93195954667	NA	12741.420019279598	1135246.9631881888	0	1030059.9774940136
19	33	8.80874418740993	NA	4.82428691065037e-9	70.08874005311432	0	121.78698733076261
19	97	62.81210260888532	NA	1.2862563178813332e-8	474.4979605688436	0	1061.4101200369255
19	107	172456.2352534494	NA	9568.5961959601	845220.9577332581	0	773516.6166724646
19	96	9570.776869711994	NA	443.8955140681908	49335.10266496448	0	44111.973706824385
19	108	140813.59177942981	NA	7712.399546094893	701476.0773486233	0	653166.2403616784
19	94	7.880574867726878	NA	6.066968074782927e-9	69.48670025365645	0	88.72009162107831
19	30	0.720246885255811	NA	2.757646178969872e-9	5.326944366742458	0	12.006723795335372
19	1	1.3108100744677766	NA	1.042819451499589e-8	11.109295220734724	0	17.58893739518451
19	72	5.980626289071981	NA	6.274644044615047e-9	56.87225325737572	0	67.11415560990733
19	67	0.19098707585438252	NA	3.5573681885282655e-9	1.5460172647899508	0	2.8826949938104804
19	73	5164.612770408357	NA	253.87558290508167	26826.369209627534	0	22804.27258795422
19	82	595.9994187517549	NA	24.48034865848944	3046.5500377969497	0	3023.13441768148
19	52	22.923854163754417	NA	9.964972647297793e-9	203.57201142771248	0	342.73331302893445
19	89	19.391461635082297	NA	1.2038159549330232e-8	166.77520625913826	0	246.0627766737908
19	95	7.707664520184154	NA	1.0779693728159269e-8	63.49987003117469	0	114.17120462048078
19	59	76.837239985162	NA	3.744977028955747e-8	561.9486242411848	0	1204.8851556907844
19	48	14.185065424302113	NA	6.0482780460478575e-9	92.31776010691885	0	350.04526219841665
19	35	9.629078430768319	NA	1.6676830748770928e-8	77.51179810320524	0	193.18652488514368
19	44	16.829651346454796	NA	6.50110976260113e-9	132.6040695520996	0	267.5440692184944
19	47	12629.520818040633	NA	663.01369286142	62607.96831769321	0	56004.88679108068
19	61	13.604390252500123	NA	1.038390510385462e-8	121.84304690387596	0	199.99368269999076
19	10	20.819849961758532	NA	6.764155964214292e-9	173.35718189986372	0	285.25181853144403
19	101	94653.64065190294	NA	5169.956314363337	462437.5758323182	0	430760.64085593715
19	58	7.676678324118636	NA	8.999385436051364e-9	66.13352536480515	0	102.40796538292282
19	91	12.682341480991058	NA	1.327044118764613e-8	107.63193676536834	0	176.2443484778689
19	110	17.636790475616007	NA	8.679038682770965e-9	153.20383777162434	0	235.28769473611655
19	4	18.427566578745992	NA	6.542289748988269e-9	160.96740133406496	0	207.37843317662248
19	36	6.4044522053003705	NA	4.484069850601407e-9	46.070151816816505	0	118.33803047701582
19	109	3443.6827560899374	NA	126.49611447468361	18798.242898151366	0	19989.668038025215
19	40	6.45837892704879	NA	9.034632987374891e-9	48.0831668050956	0	144.10208233222716
19	57	52.576770442809085	NA	9.994405930367667e-9	454.28598890110254	0	699.7257250402868
19	65	3.327960850349062	NA	4.180799798360619e-9	25.868360327091597	0	50.22804368576003
19	62	32.437494719649564	NA	1.8212127357274578e-8	285.3760647201505	0	577.551603270499
19	13	249011.30329870366	NA	13719.381335404565	1212718.9459651727	0	1104511.3872961246
19	43	1.0447892488593364	NA	3.255957553094503e-9	8.060848625089498	0	19.427416284827864
19	32	1.6505582331750215	NA	6.50971266352202e-9	14.040997987098297	0	27.846172691467398
19	51	2.8118101173287253	NA	1.3286389083721189e-8	25.174765982076135	0	29.45690484495093
19	81	57.678584001106785	NA	1.3719758375506926e-8	465.90922148048014	0	1334.6917071703926
19	46	51.44315297903169	NA	1.9400441389427623e-8	400.7217243468338	0	858.7221530184352
19	102	2.443773774255329	NA	7.627754319660907e-9	17.689778679446892	0	51.12859897986982
19	98	48077.39259973004	NA	2394.284603953632	244431.90451410672	0	219432.66335874784
19	23	14.957265476707779	NA	1.2667286582554406e-8	128.20546028799725	0	210.69803364950644
19	31	8.525661621901477	NA	8.882771544611516e-9	77.12898753560398	0	98.20687045725064
19	103	34.623004905773705	NA	9.613709506225016e-9	286.5479434730649	0	496.7392948485217
19	50	575109.5118384949	NA	31928.550353664854	2809068.777760402	0	2577964.3420767477
19	70	39.508230981656155	NA	1.6914729727396084e-8	394.683532157124	0	447.64599149490095
19	105	16310.255694435633	NA	743.8914229540095	85281.20405438957	0	79770.78675884186
19	21	306490.48895018344	NA	16773.99035756133	1509350.5477081866	0	1359815.3301705495
19	6	23.82414881231949	NA	9.945424643253761e-9	202.0870546448155	0	345.53091896725505
19	53	12008.419188195341	NA	659.9006542103067	59623.624804990315	0	52925.55689625506
19	64	19.88716342212506	NA	2.3609777576812043e-8	155.74649073601827	0	314.86713337204276
20	22	40125.70809495007	NA	2290.5807555065553	187524.66134608752	0	195763.04904518343
20	37	11.377973323448483	NA	1.9419148966551442e-7	96.6292685850525	0	131.27156184258436
20	56	183028.22349405353	NA	10099.321814867251	853226.5316307177	0	873924.137232146
20	49	69299.28215817342	NA	3939.641687003773	319434.66570909455	0	333528.67350821244
20	33	39713.97069459152	NA	2302.452938888204	185345.76954143122	0	189148.12823436456
20	97	35.32529645141595	NA	1.5321067683541695e-7	281.4263164103156	0	506.10697356757976
20	107	15.868917613568126	NA	3.2292999136678397e-7	122.90814698297424	0	250.9646162419764
20	96	114552.73201589177	NA	6571.116345218355	535366.8038898223	0	535280.8698022312
20	108	23881.417111081322	NA	1331.2185862558447	113228.89620049656	0	117175.77358006548
20	94	6.350027761750406	NA	1.4808060132280155e-7	56.031207210284535	0	70.42475574303195
20	30	0.394551015201274	NA	8.928706244515415e-8	3.2843812168629856	0	4.680864975900614
20	1	0.893246217844128	NA	2.0704658383155867e-7	7.621103233327973	0	8.54245262483756
20	72	4.176005590417405	NA	1.4665350233719122e-7	35.42198279473874	0	43.3668460614972
20	67	0.12657985085161744	NA	6.872667497116025e-8	1.0089458006643652	0	1.3874966166383722
20	73	26750.970349311938	NA	1500.6978967984412	125495.4950033939	0	126634.11187927818
20	82	1346.858645112067	NA	73.94271370802839	6272.091743541631	0	6643.487391816291
20	52	15.986852754425229	NA	8.212488051045057e-8	140.0544617224451	0	224.06967171036933
20	89	12.981589046958362	NA	1.597465535869687e-7	113.39859996622125	0	154.06089540237062
20	95	4.923979758002504	NA	1.4513178164053672e-7	41.836818069481154	0	53.38060196872376
20	59	46.836981072656606	NA	4.204087614701007e-7	409.22649800272956	0	523.4533186504023
20	48	8.325946389022786	NA	9.376469363436999e-8	71.1553031493412	0	93.87973095800395
20	35	6.7750563766252325	NA	1.9523357553848768e-7	51.71830957592107	0	133.97906921129837
20	44	69778.73861898345	NA	4036.8891394128077	328618.3234707815	0	329034.8147669672
20	47	19.636384225766047	NA	2.881490034670334e-7	171.04247316238315	0	219.47164792329372
20	61	10.483171755708598	NA	1.838853979782979e-7	94.21312591547816	0	112.06063161605309
20	10	13.83295222246302	NA	1.3145254812426435e-7	128.16894920113612	0	143.080850144308
20	101	133796.43738339024	NA	7667.450706869207	626847.4366691277	0	631211.6238764469
20	58	6.173517940046235	NA	2.8134407215189276e-7	49.63368607172895	0	74.22062621608453
20	91	9.387929268928781	NA	1.705604951052171e-7	79.22269925476657	0	105.09851549805711
20	110	11.852130594143944	NA	2.271748003422641e-7	99.82680356401767	0	140.7987151788325
20	4	14.053918734228544	NA	1.7293618319203035e-7	118.23856449117194	0	169.43676020652637
20	36	423.3232594677245	NA	20.39612998070827	2034.4499246166142	0	2150.1425414063287
20	109	18559.238012228332	NA	1032.1314825254944	86570.10894744445	0	92469.95409159879
20	40	44.18996238613147	NA	0.3897100002582562	262.467562556035	0	285.54002718567284
20	57	39.25863893373755	NA	3.122178895995884e-7	327.6447845495946	0	453.8296923938232
20	65	2.038885739846516	NA	1.1111997436575981e-7	17.375589722902216	0	20.204368371917
20	62	23.687471451938926	NA	3.0865821332363524e-7	197.42321324523365	0	351.869671262387
20	13	35213.14232096746	NA	1964.2454956952336	165292.59678205487	0	176890.10481302429
20	43	6.447444830679686	NA	0.05092313679737151	38.98711011173436	0	45.168945462901704
20	32	1.2291843501706936	NA	8.834261186401039e-8	9.656191369276058	0	17.31123872710472
20	51	377.2583224173688	NA	19.93394918505551	1804.2553668975686	0	2148.6430152021435
20	81	38.457156303868764	NA	1.891198529282137e-7	343.0952800755856	0	500.1670874369362
20	46	33.16778046052446	NA	5.03438914233613e-7	282.95654941087395	0	406.53894970955093
20	102	1.2733384274482527	NA	8.186567172925557e-8	11.203582668880948	0	13.351603343883124
20	98	137349.99205856898	NA	7652.337402194657	656628.5297449584	0	654582.07681839
20	23	11.474331951597541	NA	1.734944942605662e-7	91.48570837084787	0	149.69063961609578
20	31	6.540649901903779	NA	3.519518800996996e-7	55.17859016541583	0	76.28527450493216
20	103	22.95613620491393	NA	1.4790328131698176e-7	191.58798213271245	0	292.1998929916158
20	50	467545.3955892634	NA	26591.82322218629	2147425.333102941	0	2230812.4841013057
20	70	33.01137991356906	NA	6.326707590386844e-7	271.2093090769412	0	420.27533685260687
20	105	23591.281342206195	NA	1276.9349001255462	109500.15528373251	0	123090.41282995619
20	21	76698.07817633878	NA	4365.724044213455	354806.8468291777	0	370812.29378515284
20	6	459.68398849490484	NA	10.302828818399833	2413.1289503611906	0	2984.1334949106204
20	53	25161.542164775925	NA	1456.3886478203174	117324.58741923074	0	118914.812265805
20	64	14.894473983438758	NA	3.7796394743036775e-7	130.99791092707332	0	184.31885071384045
21	22	56.88895551016398	NA	8.722354079024732e-8	394.3518867447436	0	1385.4799745802854
21	37	24.63280558564211	NA	6.512474078496016e-8	198.88819923649234	0	339.66887505554627
21	56	626899.7209723826	NA	29769.429410472334	3344935.414996943	0	2988452.1118087126
21	49	35.3331929018124	NA	1.5707659742056495e-7	285.6965459544795	0	647.8340721998679
21	33	15561.291926784006	NA	745.4915804787164	84312.82204654347	0	74669.729821307
21	97	85.92892732597802	NA	1.288185498801766e-7	553.1285361613957	0	1663.0667753759046
21	107	35.87517435663927	NA	1.0568944464756984e-7	284.1873253636021	0	650.1904557013402
21	96	76.9428190586996	NA	1.4303679573817178e-7	641.5822255406742	0	1130.756175390308
21	108	95.06869813338096	NA	1.3052435656738982e-7	759.8664540595126	0	1855.1959993571459
21	94	14.169344493655474	NA	7.182635421652688e-8	127.67113094176129	0	194.5489084792003
21	30	1.2843667233670082	NA	4.030198198783423e-8	10.719736677216664	0	18.16456197252448
21	1	2.7610844682437934	NA	1.1724952720460102e-7	22.39206406968641	0	35.510702787502254
21	72	13.478145927323924	NA	6.125440305430113e-8	78.20271950732636	0	531.9062625456279
21	67	0.3260397151213792	NA	3.144559322483363e-8	2.742572946777646	0	3.378252093194617
21	73	580245.8935757065	NA	28456.48421867181	3031647.200797875	0	2794378.150997568
21	82	832.1816750456452	NA	23.106000115229122	4705.204593827953	0	4445.480008234171
21	52	40.10704882789605	NA	9.459225825354076e-8	269.9059904488596	0	761.0050115559387
21	89	30.387376407212003	NA	9.563557922230618e-8	246.4073159542301	0	436.25332876375904
21	95	13.664603647736685	NA	9.534394854447147e-8	109.00878811611211	0	199.26070001461784
21	59	84.14618866139162	NA	1.9576935195793948e-7	687.2214176586139	0	1228.657341598142
21	48	21.371341550754195	NA	1.1283446043753972e-7	159.40245501249333	0	340.6084732328684
21	35	16.098634457919218	NA	9.885665310637092e-8	118.90408475452811	0	231.95664121909957
21	44	29.82344127991051	NA	1.0503988138628407e-7	219.38633114339697	0	1100.7693645326262
21	47	39.827467638663364	NA	9.398646707015575e-8	345.463214318001	0	630.6342549112755
21	61	25.986950199324838	NA	8.910513829018874e-8	208.45897893440755	0	586.0484930714679
21	10	36.50407303251345	NA	1.1566634049558365e-7	274.6013272314393	0	614.06309248243
21	101	82.47997192436418	NA	7.999443964260901e-8	596.2450827910674	0	1796.5234198269761
21	58	12.798086185887309	NA	1.2271538832358774e-7	103.37428677830792	0	180.7181814790271
21	91	23.457470776227147	NA	1.2181631461235787e-7	183.53664612322382	0	434.05598537581346
21	110	29.817196532848588	NA	1.1036842318883501e-7	241.03493985888235	0	598.2025262167379
21	4	31.50911696578184	NA	8.244077682597891e-8	232.98721155771338	0	600.9684194298529
21	36	12.063269477504146	NA	7.08418949581326e-8	76.64505380898149	0	277.7750952720966
21	109	71.19555070171201	NA	1.6986311132701e-7	564.4977459531391	0	1413.117400403566
21	40	193.41933561446726	NA	1.042582919829389	1284.3828996997	0	1753.7744145982288
21	57	72.20721892853476	NA	1.1626138476405403e-7	636.606077163804	0	968.0186819701859
21	65	5.70731796708271	NA	1.0469705081278458e-7	51.59803643190448	0	73.69561984954338
21	62	51.6891115826881	NA	9.493549731899153e-8	413.0075606989211	0	792.0013876666003
21	13	107.3593702582237	NA	2.468205097868593e-7	978.5157360340219	0	1792.69931645055
21	43	1.7443509000528794	NA	7.97970704629863e-8	16.207126755023054	0	20.179088363289868
21	32	3.637549952796781	NA	4.149778707956987e-8	26.848146035684334	0	55.762348233756086
21	51	5.726653475868725	NA	7.59307708317407e-8	47.49658907646363	0	75.11258191588217
21	81	81.23584389366506	NA	1.2818724415843894e-7	661.1449262795376	0	1235.6940429253193
21	46	73.15290054760328	NA	1.5611888051805108e-7	519.6361641521706	0	1322.3571212025927
21	102	3.658781329940379	NA	7.037977546393827e-8	32.5553835309582	0	46.291915666424195
21	98	208.4217267389992	NA	1.9125952187408672e-7	1399.677208284757	0	4453.538607550221
21	23	26.258749646664164	NA	8.861894101692896e-8	229.36778113406254	0	448.28963759543086
21	31	16.14292982711615	NA	7.636901891095997e-8	128.7004855647413	0	220.18385484222608
21	103	60.8019063398122	NA	1.3553909940275048e-7	369.23809088129195	0	1469.511575579642
21	50	257297.01255390828	NA	12287.502816041899	1370685.2259559594	0	1239499.635461516
21	70	56.54535814200272	NA	1.097028900381444e-7	436.4443510411712	0	861.5514546782837
21	105	144.46835261493715	NA	1.3842864193498138e-7	1040.8244461753154	0	3965.7348979028084
21	21	49.329023619527476	NA	7.767194663548914e-8	356.57293612901213	0	898.1923706790147
21	6	33.74350747538194	NA	1.2023883624251917e-7	274.97419841958487	0	477.9436083565919
21	53	2572.238559496541	NA	111.99856439483736	14054.137271321712	0	12371.358726912764
21	64	31.246108269426347	NA	1.0551254879110895e-7	259.1126315913147	0	517.2577248378701
22	22	10.759418050453842	NA	7.527709449433639e-6	101.28616287122807	0	107.66344744767486
22	37	12.144527238513994	NA	1.2486915953447775e-5	88.18551460656619	0	313.48297126196326
22	56	115.85601504009165	NA	1.254997866503745e-5	1030.7862467050531	0	1474.3871281106103
22	49	10.896823247322407	NA	4.539068691628407e-6	88.28486819593961	0	127.39950442831208
22	33	4.291674639907422	NA	3.413761115719772e-6	33.538374927271654	0	51.35392301008193
22	97	6150.728470850019	NA	290.46956558951894	30873.965374912783	0	28862.807210178016
22	107	14.600302774252107	NA	1.6867835531921048e-5	121.34157568371907	0	172.86875073529558
22	96	23.719018294086442	NA	5.744676382652366e-6	194.5677253654582	0	295.42111938776463
22	108	29.804425305521715	NA	6.275848263484705e-6	219.9492581690073	0	471.2324113186427
22	94	828.284495302645	NA	40.47955760826426	4178.541296475548	0	3612.189441835049
22	30	0.5019501823077466	NA	4.312250108044395e-6	3.8152357734599116	0	5.248061568276865
22	1	0.7005710095397093	NA	1.8022648365276264e-6	5.723431017464563	0	6.610074139688649
22	72	1025.0652313255387	NA	51.079648405659746	5047.447753560367	0	4618.93379402282
22	67	0.11503983951061539	NA	9.60084067026647e-7	0.8972199953030705	0	1.6728948667367518
22	73	10.502226697662323	NA	5.245144253836465e-6	92.9392080861169	0	104.7056108241026
22	82	3.580341310805879	NA	3.6678161038722973e-6	31.201571854660607	0	40.58893252268753
22	52	1309.7864249016172	NA	59.22434082785068	6595.812524122628	0	6070.472222240016
22	89	272.9978282928643	NA	6.268662647374283	1519.9251195668628	0	1484.5580946293428
22	95	1162.2764889667126	NA	58.58842108186605	5782.5198882248105	0	5141.767001481972
22	59	35.12878637274523	NA	4.038713933503027e-6	211.75964984176647	0	982.9346893960862
22	48	28001.53034021743	NA	1508.6682664721686	134129.33816149068	0	123528.00063063596
22	35	4.931851396732926	NA	4.954816287676483e-6	39.17102538229621	0	73.83330005768856
22	44	10.553203800076728	NA	1.71045918486623e-5	93.3504315475853	0	103.43903437292299
22	47	12.331207566028054	NA	5.747524129889057e-6	102.32511169892865	0	165.57685186256057
22	61	774.7509911164727	NA	34.78836195673694	3939.964537392291	0	3546.3990170166962
22	10	291.52276456203026	NA	6.6535189849585095	1661.9113487727964	0	1475.0362251816211
22	101	24.215285547472178	NA	6.845919687426923e-6	235.31083310131274	0	261.92478922721733
22	58	3.8502717741335903	NA	4.729591374561898e-6	33.71790232357022	0	36.857763367497235
22	91	7487.969180611795	NA	402.4065357305282	36376.28345262624	0	33170.77458538512
22	110	10.787492077320927	NA	1.1748770840986128e-5	91.5385021861094	0	108.8794459367783
22	4	15609.54745689841	NA	826.4871120287058	75449.36351085534	0	68347.98942647135
22	36	9720.869243812094	NA	524.7845787555797	47274.02759706528	0	43470.66087207209
22	109	1716.6661289145095	NA	66.73190652809186	8763.493945488766	0	8650.344314012786
22	40	2.902140048164965	NA	3.054104640429972e-6	25.36305783945791	0	29.30780569029863
22	57	24.674038144262024	NA	4.727671811199416e-6	196.50283221714096	0	404.18981847533547
22	65	96.03937712268888	NA	3.766203830590149	499.32102353827844	0	462.62506950818215
22	62	14.099489160560145	NA	4.717806040937118e-6	107.01626807497216	0	200.0701247864016
22	13	36.49845110144203	NA	7.3061584740191094e-6	302.1274548307435	0	642.6822647532542
22	43	0.7206519146930362	NA	6.867619648527444e-6	5.98917649808056	0	6.894977620725614
22	32	1.260470626724505	NA	8.805068030498733e-6	10.012231953789469	0	12.779053179408738
22	51	1.6194043694748834	NA	3.011624865478565e-6	13.659078042649739	0	16.636319400247366
22	81	36388.964989126485	NA	1900.0264013999788	176129.8381882875	0	162783.61237050302
22	46	21.291853591549494	NA	7.554540532610388e-6	172.04178372677902	0	285.4679393512482
22	102	108.42909838337788	NA	5.270914917406759	563.705359670865	0	490.46005509028
22	98	49.58434340029648	NA	5.716351623352704e-6	426.7913216769155	0	627.3271058605557
22	23	10.271017895936788	NA	8.699629636095006e-6	85.18190217713298	0	114.58012486214454
22	31	5.776899727530584	NA	2.387489775142737e-6	38.12583650221849	0	100.41518687670339
22	103	273.6860562380006	NA	1.7619108207135123	1637.3545243925469	0	1793.3179278972825
22	50	43.86962753652381	NA	4.2377690401889364e-06	392.15294606820555	0	509.6931372352891
22	70	1750.7232822470748	NA	74.77557379225473	9140.430952687933	0	8283.817811726958
22	105	42.08914182744006	NA	5.185459085301993e-6	364.3471338480065	0	594.9173164184052
22	21	19.228966833057054	NA	1.1826407139579557e-5	160.49707559614075	0	205.74823464234282
22	6	14.462727604389544	NA	1.5064947118716615e-5	118.05025878551362	0	154.11450109696955
22	53	3.1764093893288234	NA	4.782414846861379e-6	26.737917093140954	0	32.70650645159442
22	64	9.906389149681116	NA	4.046978516710806e-6	91.30638437763565	0	118.75035270332417
23	22	265.1919702620901	NA	2.2108533290995847	1557.6050995675287	0	1794.7042365678092
23	37	2549.7729267333634	NA	128.66927541035392	12326.27162835626	0	12823.123002128701
23	56	175595.42516429856	NA	9264.927690372937	834173.4158922905	0	844834.3449604714
23	49	417.34581553575936	NA	10.493659504560439	2314.251547012315	0	2273.3146690521608
23	33	9219.351106625045	NA	499.2858860506948	43895.90746478394	0	42728.37165220659
23	97	37.95243934359307	NA	6.488225799881929e-7	298.24441176434146	0	553.7643821574103
23	107	1661.484860790534	NA	73.43977214446329	8318.473945077303	0	8297.649505077714
23	96	17441.05851890854	NA	902.7535664294977	84359.97534291605	0	80734.04923068135
23	108	13051.257518422763	NA	678.6419082286835	63481.52346999699	0	60651.49289007279
23	94	7.325798162962695	NA	8.150733489933861e-7	56.61105887740757	0	123.3627478089652
23	30	0.4728536190597855	NA	2.384612928486976e-7	3.999987772421775	0	4.27032357825536
23	1	1.0819500232727433	NA	6.628161006332889e-7	8.845236739801726	0	10.921645604151566
23	72	4.085638840840887	NA	9.57090008291894e-7	34.501276878238286	0	42.91071099797023
23	67	0.14678914889956376	NA	2.8031040712547723e-7	1.145685181128794	0	1.7421440964144164
23	73	9403.261999305883	NA	493.86870247273856	45135.634886569926	0	44499.5666847521
23	82	270.91582504089035	NA	10.597062239753123	1399.6483584191121	0	1317.5839296905951
23	52	18.96646376223982	NA	8.748337917577134e-7	165.8168567994851	0	232.30912135813693
23	89	14.10990950280959	NA	4.688918552525708e-7	133.3293210935909	0	150.81025563246894
23	95	5.684986993759015	NA	5.841046365075415e-7	45.6311391440107	0	84.52334319418101
23	59	58.086103042544494	NA	1.4922128566265578e-6	440.5691833120524	0	951.5067127971536
23	48	11.691738144623576	NA	9.100481123959589e-7	85.57217403509934	0	178.63394949555047
23	35	7.662333361472517	NA	1.3640655200268737e-6	57.41960688127501	0	111.79772221771425
23	44	80245.76135055027	NA	4281.492689472277	384446.4247613733	0	368026.20275007136
23	47	22.68532812083642	NA	1.5321385788897644e-6	192.9739404881199	0	411.1934520517486
23	61	11.533353997210822	NA	4.5179771644783355e-7	105.01923103266817	0	128.36008273694802
23	10	15.711373340277174	NA	6.448380682482506e-7	131.06146843173156	0	185.24651950782817
23	101	54021.229541203036	NA	2942.0504242272814	261144.57095192993	0	247721.4883135256
23	58	6.3548206553425	NA	8.389332592227241e-7	48.13470534801476	0	72.87763904770222
23	91	9.446241121193673	NA	7.096806778045917e-7	81.41645504005598	0	101.48842638309978
23	110	14.102642690748144	NA	8.182524744641012e-7	116.76346891738085	0	220.904468441995
23	4	15.76587304940755	NA	4.916216982078815e-7	120.02553130994826	0	233.9073782646687
23	36	4.533217332181816	NA	7.442714630119561e-7	37.7932491269448	0	48.30368663141486
23	109	1506.0729629706575	NA	46.13868540705937	8113.858718650907	0	8464.228887177958
23	40	4.3370700411835665	NA	9.99332303769206e-7	37.70821037369473	0	41.554683367803236
23	57	44.66840651069824	NA	2.078571144742425e-6	365.68555167824377	0	588.2577738823487
23	65	2.5582127104641614	NA	2.9715050613153105e-7	21.52634825779739	0	25.92710293320047
23	62	20.949253509519604	NA	2.084062398474544e-6	198.2773152159434	0	198.83378261996086
23	13	33402.29564450108	NA	1786.5487333389706	159738.2596501716	0	156299.37095140474
23	43	0.7241653085429384	NA	2.676466080622962e-7	6.282489423925631	0	7.457034170853942
23	32	1.356322993696565	NA	3.729767908588159e-7	11.57008939740588	0	16.25197551716559
23	51	46.188648392853885	NA	1.182406088642851	259.83384497394815	0	254.04817112352572
23	81	41.29886100512866	NA	9.0654699156109e-7	348.25995538048426	0	590.8182815146366
23	46	37.44365086492103	NA	1.5320718094679233e-6	312.13826070652675	0	445.0017713901463
23	102	1.4297795235536124	NA	4.254483816916911e-7	11.276792974876198	0	14.562499937219188
23	98	523937.14895148855	NA	28655.54491511983	2508328.691278883	0	2437403.4735035095
23	23	11.742999192351254	NA	3.116215917850097e-7	95.75235975214446	0	149.27685586295036
23	31	7.477466364084687	NA	8.066631922401976e-7	68.01860910771414	0	77.35255794300238
23	103	26.701367903705037	NA	1.1169922455367087e-6	235.1297797315762	0	360.11743229669827
23	50	51826.21877777363	NA	2847.0532455596217	253772.61080419863	0	239509.6853418665
23	70	30.101425512922408	NA	1.9902122382016944e-6	231.20668684785608	0	497.39147150083096
23	105	12940.372795387837	NA	623.2634401160918	64319.60219476009	0	60511.56031528734
23	21	3783.6536318497124	NA	179.02040269690949	19087.180787286597	0	19138.53094866862
23	6	486.2848092658524	NA	11.260791174412212	2759.7734538524105	0	2556.5825846648368
23	53	3307.2575854929255	NA	173.80213254011267	15963.706037506177	0	15478.282300922265
23	64	14.010405196879697	NA	2.1164355186418384e-6	131.83412794130672	0	131.14872051750615
24	22	536.8249476011281	NA	21.911282087879417	2584.623361572537	0	2385.6146307530544
24	37	12295.117302534658	NA	683.4421000691781	57597.74517694207	0	52928.08475165709
24	56	11486.154318381668	NA	523.7368387941776	53925.64931189119	0	60720.55313863243
24	49	1586.8922322087687	NA	80.10811752129061	7586.409873476386	0	8027.344642240661
24	33	19723.144090743874	NA	1089.5643445837607	91550.7210124994	0	87954.77419109296
24	97	26.5240692607042	NA	4.975985315014249e-5	233.8251876824181	0	258.5096889849556
24	107	12.279122641126433	NA	4.850592238030397e-5	103.06018324405622	0	118.36848242370715
24	96	34934.653507439376	NA	1862.3259436972428	160874.9051574936	0	155563.91198962327
24	108	3511.9872359424267	NA	178.94476951933083	16609.441836977297	0	16423.228802308586
24	94	6.020482871514293	NA	3.46323802733627e-5	50.121954472362106	0	59.6719383526417
24	30	0.4029455635553584	NA	1.2036153095201163e-5	3.002928630279574	0	3.529365799496016
24	1	4.515703205958994	NA	0.05028242729968681	26.93523556159159	0	25.464996530974233
24	72	3.877722683341874	NA	2.856679598756917e-5	30.184299893138075	0	41.9450701403493
24	67	0.13654000290606888	NA	1.4387027746415413e-5	0.9641586995579043	0	1.636795461406343
24	73	841.6570444245224	NA	38.61875449421379	4040.2896323158043	0	4037.060035210071
24	82	404.6204969980019	NA	19.824164073974575	1960.7690383286654	0	1822.3918431293337
24	52	12.612275265366279	NA	5.6172919699153765e-5	105.38972352509576	0	116.67748091112294
24	89	11.263293352316856	NA	6.970080817145459e-5	93.77291332318502	0	176.07698005665813
24	95	5.102644305502882	NA	4.6415830490353254e-5	37.445476205654174	0	63.690982779176956
24	59	38.42242142452699	NA	9.072951000334466e-5	310.7415999032851	0	379.4108472178874
24	48	8.205916526747897	NA	3.184810234878622e-5	68.4742038595098	0	101.84439521721389
24	35	6.266999855363862	NA	8.879485040587054e-5	51.84041438783635	0	52.73567262406458
24	44	12050.309046732533	NA	664.5541173746085	56391.611511724564	0	54487.71754957971
24	47	6628.804842221207	NA	348.66245013615963	30519.719717799286	0	29585.458905670253
24	61	9.398670653739027	NA	3.933058291399389e-5	71.11081261136108	0	105.26336413440909
24	10	10.256698944017645	NA	4.068844056368818e-5	86.57030173096521	0	95.71257563673542
24	101	211731.2950584044	NA	11541.768352582762	981209.0311588062	0	946781.751510622
24	58	5.543221567639222	NA	7.14419450340505e-5	44.55672527682826	0	46.684333054900144
24	91	8.384134883669704	NA	6.565936078090883e-5	73.13255966354104	0	84.24410125582119
24	110	9.801028576374106	NA	4.2066464379099864e-5	78.91216194226618	0	95.40235950480088
24	4	12.103678686009301	NA	4.6058263305199535e-5	98.03431326898304	0	131.85976701824555
24	36	78.8116298211725	NA	2.669784748363207	401.8866422069611	0	366.5387393311358
24	109	5855.730307009061	NA	309.84799718607303	27918.42983473471	0	26191.772793873046
24	40	4.266744390934418	NA	7.757335704542142e-5	33.48862358675349	0	47.56654202349897
24	57	34.61582881830479	NA	1.8489433214154125e-4	282.2052568811848	0	334.0159425281173
24	65	2.0765493393042256	NA	2.2720502615391706e-5	16.912836796828845	0	20.773602523669087
24	62	21.794554668816797	NA	9.723206795539944e-5	154.27715921488806	0	571.2499132933815
24	13	16100.403252215796	NA	854.357892167218	73973.95983915351	0	73933.89573777845
24	43	22.643914667058937	NA	1.0883266407665835	105.49598402728131	0	105.55814738124688
24	32	18.667516408741857	NA	0.6183579713405014	94.51789929734265	0	105.0976259187004
24	51	123.76397745828514	NA	6.459268730503714	609.6093055233387	0	560.999152494718
24	81	30.029184895846402	NA	6.251762267773819e-5	251.2874401092483	0	354.70509693367137
24	46	32.12942120657519	NA	1.1338546953546999e-4	262.60913578810823	0	317.1585043683981
24	102	15.014934400168466	NA	0.3744333792794283	79.92025302710418	0	80.04809761431957
24	98	17982.1005348276	NA	910.6268462219847	85893.71889330378	0	79388.18374531876
24	23	932.6336776719927	NA	46.89892626722245	4472.338210901689	0	4230.907845930374
24	31	6.07473402589361	NA	5.834613706302081e-5	51.28259255625542	0	49.57515016401822
24	103	19.685556623376147	NA	4.764947760067264e-5	171.55164887272403	0	186.3247233908313
24	50	71414.22783352737	NA	3901.8943505419434	333005.62245847634	0	318429.310944792
24	70	25.56484777574736	NA	1.4473624995555397e-4	207.81441198751043	0	225.45136701072573
24	105	22150.871581550888	NA	1194.7019277685997	102234.13255548288	0	100289.54227109424
24	21	9827.039749251606	NA	527.2260943652159	46356.02270226054	0	42771.48245810624
24	6	113.44180364804517	NA	0.8998066145127712	670.728950862922	0	672.4122221960354
24	53	5190.097627061896	NA	282.6980567482339	23929.50607633814	0	23343.699362545784
24	64	95.68922641942667	NA	0.7814625113430227	563.7217042971112	0	702.403091601617
25	22	1270.8967084327178	NA	72.94365715769526	5970.099377883491	0	5107.480497534227
25	37	617.698209462097	NA	34.60945951942147	2907.9113327690197	0	2491.844837419168
25	56	1094.8089237315628	NA	6.550899278120131	6699.847319836018	0	6127.538100360497
25	49	2126.560608781362	NA	131.24029671337343	9693.153933093954	0	8341.10767495372
25	33	23942.80870412802	NA	1594.2594448641764	107598.71605338642	0	90041.99660952545
25	97	28.046562576848647	NA	6.553984887023486e-4	232.95259050264735	0	286.61969357184097
25	107	12.881512673242312	NA	3.246864881115917e-4	97.15390940023332	0	129.3110867526733
25	96	1980.3333321896014	NA	106.45808750914561	9271.824951877572	0	8009.679130210303
25	108	1747.018332720237	NA	90.71929309525376	8639.623303025677	0	7140.959150521047
25	94	6.046390256520543	NA	2.9565713599183076e-4	47.198957873139975	0	54.11277465504457
25	30	0.4933911457350792	NA	1.0089703820290696e-4	3.374590819959091	0	6.5175812955814925
25	1	27.145206874430798	NA	1.4915135116428517	127.57866128419857	0	108.58214472921182
25	72	4.077960171073223	NA	2.8782295668878296e-4	31.551399170848946	0	35.621936305922645
25	67	0.1483551249985533	NA	7.681016062322658e-5	1.0571450571316516	0	1.2290620009953075
25	73	1007.1337882260616	NA	57.27035565071396	4823.901995028813	0	3950.8949993498536
25	82	250.01821237649565	NA	14.014899065563334	1192.7515892220713	0	982.4190496074837
25	52	205.29949485049195	NA	5.0579622751558535	1143.8359999194095	0	944.6221193319479
25	89	10.56341060903207	NA	3.3678045882759897e-4	87.45767369386022	0	84.38991511652314
25	95	4.871128578848927	NA	1.9613871289691386e-4	37.53839751065537	0	39.75446561359393
25	59	42.37849221015734	NA	6.767962111319e-4	351.6182213720377	0	343.81877611079653
25	48	8.525511288113668	NA	2.602517911522961e-4	63.218031653809746	0	74.61043176296774
25	35	6.888932831743112	NA	5.441145039553493e-4	53.69686390340976	0	53.19201397484595
25	44	40363.35190170473	NA	2664.637302786578	185620.76101212637	0	152959.09944751216
25	47	1259.6576743678033	NA	72.80331009657348	5913.954377030792	0	4916.040769581589
25	61	8.521625931455167	NA	3.664261586790461e-4	69.55277515160721	0	69.03682655599171
25	10	11.143821517819442	NA	4.2071703261264764e-4	92.00481063726173	0	94.08639256564788
25	101	3364.205880592151	NA	188.14269726783903	15631.383984212775	0	13666.354744357
25	58	5.8921446016233405	NA	6.403028280998009e-4	46.78665313676766	0	41.61961232682697
25	91	44.32873294258323	NA	0.5470274873944162	256.0813529014474	0	226.51130238777395
25	110	10.916253840487599	NA	3.760777213736721e-4	92.6272036366502	0	107.56060232693481
25	4	161.7129557135618	NA	4.448517522571271	871.2541633463677	0	817.3461437652279
25	36	364.8917580187383	NA	21.996365949942682	1649.3088959669803	0	1410.578989714073
25	109	2846.301514508569	NA	170.72713483264855	13509.664669488579	0	11030.88927035719
25	40	60.77558340742167	NA	2.2961013664348315	318.53426680260947	0	265.3845434901749
25	57	34.40400401438498	NA	7.444653513651757e-4	282.95290364629955	0	274.9447470638864
25	65	2.335991463864485	NA	1.8318151187311733e-4	17.282520328840988	0	20.328904833746833
25	62	19.787718069105104	NA	7.572793460413906e-4	165.45542631280708	0	161.15168645614818
25	13	2508.1082272534186	NA	128.03064095441957	11970.538088316076	0	9791.617729669419
25	43	5.607082021394989	NA	0.17085260285372542	30.38547569254778	0	25.557297241047138
25	32	21.26660012045888	NA	1.0187386188994467	106.48937671998502	0	90.41236550379513
25	51	1801.2704658954485	NA	119.54623293541955	8331.735111980746	0	6808.48780918587
25	81	27.191927543183038	NA	5.300661856802701e-4	246.75901624754886	0	217.12900056903132
25	46	33.7299212845209	NA	0.001021395666273576	262.77821814918474	0	373.91461041369575
25	102	1.3610054814205064	NA	1.784017292529741e-4	10.422979580369745	0	10.059588130748802
25	98	5099.421793106165	NA	255.06890549926197	23946.676143016037	0	21313.03518703476
25	23	2164.28017570101	NA	140.15332257649345	9914.05379628489	0	8262.503175722246
25	31	6.80703514325734	NA	7.133779311688789e-4	55.354243854841116	0	46.70846112732134
25	103	19.95355660296197	NA	4.1444891525055513e-4	168.62521050657705	0	225.69738599650813
25	50	5179.95818869805	NA	300.6675111621899	23849.82395920198	0	21183.874881838165
25	70	27.320344029683692	NA	0.0011451303675369313	207.04719149547321	0	238.99742936161982
25	105	60.08494596471569	NA	9.671522198890745e-4	485.2092794453967	0	580.2055028552253
25	21	28428.61547515718	NA	1853.2559501727364	129502.72300959002	0	106946.27567039087
25	6	13.778637759523418	NA	3.6609942558316847e-4	108.16417894259094	0	158.8220890083289
25	53	566.5972286253209	NA	35.52402149885219	2574.105888319456	0	2213.8150767673565
25	64	15.235794722426766	NA	8.548703065898535e-4	121.20230744678842	0	142.42465526655525
26	22	56.21083120992652	NA	1.6224069068253572e-7	432.4338503464259	0	952.1701127602356
26	37	32.033615918610884	NA	1.6705109641410274e-7	216.83701781375896	0	565.6193653166639
26	56	252.3186286038285	NA	1.5721862070228722e-7	1861.5756425864456	0	5697.950594996876
26	49	39.22493264624849	NA	1.9158691385980047e-7	298.91217979901	0	624.7676764600067
26	33	16.11548748922438	NA	1.3585216405945957e-7	129.11818045585144	0	224.34675014058263
26	97	75.32707436872484	NA	1.2468146240885276e-7	524.5059582314929	0	1401.8332045357504
26	107	36.62585130684249	NA	1.4360054564076804e-7	302.498233797026	0	587.6029174247045
26	96	96.9300436351271	NA	2.8707942335382056e-7	722.8858272512688	0	1721.9278068436931
26	108	2891.9917103413613	NA	12.655591709761286	18196.11177951344	0	20899.735138351152
26	94	17.682731518129813	NA	1.231242863059012e-7	134.88709339378607	0	338.67029899505053
26	30	1.5016264859766668	NA	6.879762847930166e-8	12.307458879306132	0	18.730679410207287
26	1	3.0552636775106095	NA	1.2382215720246173e-7	21.551117582018783	0	53.50038554578314
26	72	11.723275888589974	NA	1.6014990845347862e-7	97.59559530505247	0	147.77595174924846
26	67	0.43253905972459156	NA	5.988020278656057e-8	3.49052578347601	0	5.044640654822305
26	73	163348.14327531826	NA	7892.8462112701745	850289.694240155	0	1019348.3636918501
26	82	15.801256420300593	NA	1.1732952512419469e-7	126.2879987850967	0	309.5255887911309
26	52	39.935402968078265	NA	1.949881917508711e-7	331.6372922053795	0	605.8902365364927
26	89	36.86780063621751	NA	1.467702264924109e-7	255.45413245721247	0	651.0552305859212
26	95	14.17152028595599	NA	1.9781127543756302e-7	122.90058304330415	0	177.08011759621905
26	59	121.47110167420179	NA	2.3967334037373923e-7	945.1054369198721	0	2110.7303343680946
26	48	25.609181512813706	NA	1.2779350336588113e-7	211.616176059025	0	410.57465290611185
26	35	18.687902854311886	NA	1.5711037693146156e-7	151.67725079177336	0	260.20429257321075
26	44	28.715397412362872	NA	1.456629158957873e-7	234.97607873508036	0	426.53058342300284
26	47	48.55617984221784	NA	2.3996809903524095e-7	447.80662836920294	0	697.229611078809
26	61	23.928390658822178	NA	1.575608101478263e-7	198.0055108475433	0	344.89657847446017
26	10	29.170667665239055	NA	1.490537883524068e-7	234.68871589353952	0	454.31039349603606
26	101	118.81416431076659	NA	2.235516797827268e-7	833.7561519592622	0	2323.787967873115
26	58	15.157010000404032	NA	1.8661354597056947e-7	119.97157243099676	0	224.15398668701312
26	91	22.02453813913123	NA	1.8245734964423333e-7	187.84018641712046	0	314.21061112453594
26	110	29.234924162157764	NA	1.1252746078805444e-7	224.31992345857006	0	579.8367873910817
26	4	34.4522607075404	NA	1.3349114579146614e-7	266.136667627988	0	552.2121113671623
26	36	13.937683496744278	NA	1.407029384032071e-7	100.33075623763936	0	264.91683981689323
26	109	77.6927651477099	NA	2.314950613493511e-7	536.4112682213113	0	2619.356114702998
26	40	18012.961866893165	NA	881.974540877891	97566.09202041371	0	109132.63183355225
26	57	82.84597761862335	NA	1.5416504740526076e-7	683.2296559390046	0	1340.9861118724693
26	65	7.092199285862822	NA	1.1744194073225793e-7	54.75778890460041	0	126.8400873539802
26	62	54.45282883670291	NA	2.850541105157233e-7	363.08238536938063	0	1267.6332771671628
26	13	141.4749267954832	NA	1.2448825552542798e-7	1117.9660110078196	0	2127.954173436381
26	43	1.8732810123201433	NA	1.0839963883360209e-7	15.866827306451825	0	22.25363975162764
26	32	4.088078874902474	NA	9.377056905429564e-8	26.781022289300257	0	157.8202645167946
26	51	1367.1846028627322	NA	60.00427239179434	7492.170810709851	0	7982.653536792369
26	81	74.8838035229236	NA	1.7889462310647863e-7	642.1463767369783	0	1164.3001775471212
26	46	98.50492111820012	NA	2.3209433952827576e-7	699.2939687348281	0	2109.374972886753
26	102	4.149311506082377	NA	1.1014345794232031e-7	35.21580086558918	0	61.54727912424394
26	98	1718758.5171333866	NA	84408.761952324	9041420.441323308	0	10818728.626260096
26	23	33.69517032836253	NA	1.9272344819935572e-7	190.06634801175667	0	1492.7792108385058
26	31	17.607984236105004	NA	1.3417418565962328e-7	143.40773044243053	0	272.7871009823902
26	103	55.452899364767404	NA	1.230023612668911e-7	426.013823199721	0	1360.3170714679704
26	50	212.61939315713516	NA	3.272468560530629e-7	1210.2797272466678	0	8541.809939341656
26	70	67.4115266638602	NA	1.4317102643892185e-7	517.9454327687538	0	1144.130178335485
26	105	39827.333713000335	NA	1590.1496403188048	220187.01544556237	0	238042.80773817125
26	21	45.32308865276731	NA	2.6067320576318663e-7	350.3027548041677	0	778.776029328479
26	6	34.882447874163255	NA	2.273073204654043e-7	281.8702894089237	0	548.5503491926661
26	53	13.579917984138481	NA	1.7701493454721023e-7	115.79039765093624	0	270.1350848256012
26	64	36.00494373980116	NA	2.717914056343771e-7	259.8940872414619	0	610.4869086471739
27	22	846.2229884914786	NA	41.921622145927245	3869.8633866500577	0	3568.987428767269
27	37	6636.533276248384	NA	388.60878526368435	29644.542760958833	0	25484.291921689262
27	56	48543.15152712058	NA	2800.811723822924	223063.91526999386	0	188379.0066330793
27	49	1942.5940564698076	NA	111.54733411645472	8804.895251470474	0	7591.750330995902
27	33	3447.3452610028494	NA	200.46254194275156	15662.020786796224	0	13124.244117085695
27	97	25.626933260346412	NA	5.759413534946223e-4	218.3213983284092	0	223.04508117253266
27	107	13.879412638676259	NA	3.2526193519947605e-4	109.191828209032	0	184.3040953771416
27	96	25.073486266048565	NA	9.398893168889492e-4	205.5386962955222	0	204.88969750855404
27	108	247.19417998838983	NA	1.8907513650955388	1384.1335374320518	0	1495.298015367721
27	94	5.505795293256188	NA	4.464893791214532e-4	42.966337679305084	0	47.36536178998364
27	30	0.4514208249954104	NA	1.2064576071530262e-4	3.154644097695737	0	3.9336962629576036
27	1	52.96708242185937	NA	2.92535868104368	239.47588635665107	0	205.21299749175938
27	72	21.242231592292523	NA	0.24464979822910912	126.85536772226764	0	110.0447269583467
27	67	0.7994104918735219	NA	0.02317577677178788	4.143375948834329	0	4.370753691866296
27	73	13.466950882094627	NA	8.735396256077245e-4	99.61802492965734	0	120.28943242626308
27	82	26.62546316145188	NA	0.2932330452397945	150.9010450725969	0	142.78130456158007
27	52	15.49605010509817	NA	3.8786946897712113e-4	117.30069587418097	0	217.66359754724766
27	89	10.84076459234339	NA	5.388592986021592e-4	86.82224925291227	0	98.31414351989638
27	95	4.892134296322072	NA	3.0591956999543354e-4	38.2284116751267	0	37.93724003155449
27	59	38.43335324355443	NA	6.535402639708282e-4	307.2227080705258	0	356.97695535155947
27	48	7.959263264271168	NA	4.4120905349775215e-4	58.814745565729474	0	75.79827317041521
27	35	5.510381734843782	NA	3.529055075954831e-4	40.440562721622385	0	45.944191262708785
27	44	6783.1560690728975	NA	403.99174030632173	30728.906547480023	0	26048.68882373541
27	47	1059.1514910674466	NA	56.925469150429926	4897.482741702752	0	4184.439161417634
27	61	9.111164476471753	NA	3.494911875046023e-4	71.22466051560781	0	82.56297777583565
27	10	11.759295023094284	NA	5.444465654379184e-4	106.53494747272218	0	93.85956898296966
27	101	30.20692806637891	NA	5.929515255339664e-4	244.27184672618753	0	276.5101379378315
27	58	4.86716691755832	NA	4.349013328018441e-4	37.46670147318345	0	36.39368185821413
27	91	7.230162589670025	NA	4.224433191522473e-4	53.43722796197253	0	57.677603529900644
27	110	9.84829072150211	NA	4.250877085318062e-4	82.86268867470918	0	76.3131247083499
27	4	1886.2277750974104	NA	107.69652127203977	8429.84286862092	0	7353.525450759233
27	36	869.7880583852358	NA	49.83163517952642	3841.8330195827675	0	3334.860708801106
27	109	1099.6891625639341	NA	49.43358110493714	5221.089034635558	0	4783.016641105634
27	40	3.724639053316193	NA	4.0502795223635733e-4	27.17232107569632	0	37.02066349105937
27	57	30.385435824026928	NA	7.594637309645129e-4	239.10791537345239	0	316.419176534666
27	65	2.2735662573846467	NA	2.570940100745838e-4	15.783990288855415	0	24.006062264417427
27	62	17.41705249983053	NA	6.623753521170643e-4	137.55414040230335	0	170.6056732677871
27	13	731.4568875473391	NA	18.095422631408073	4103.344267971314	0	3299.3033245098704
27	43	105.37206108456321	NA	6.048209678325351	476.9994742290139	0	403.738209242613
27	32	53.376128513065886	NA	2.787696238252653	255.17704636626118	0	207.49320409887176
27	51	2802.796716360809	NA	168.10291651065262	12346.24368787691	0	10748.21889321661
27	81	29.713622598362353	NA	6.57667579639342e-4	244.7858278432475	0	274.1293590548015
27	46	24.913924961433796	NA	6.075314206562466e-4	201.7549316017119	0	264.52544494138874
27	102	11.973589299269356	NA	0.3595478701877105	61.85774489481747	0	53.19010290599569
27	98	61.66053481260603	NA	0.001043139850425634	550.9496589984213	0	555.5537975971771
27	23	2419.2830961492186	NA	137.16675791814998	11151.406807831414	0	9161.980444919513
27	31	29.842511649364244	NA	0.3544234105788777	177.7970720023326	0	147.93625229616836
27	103	302.58959684061074	NA	7.4799871037298615	1684.5186801787488	0	1416.1548047933352
27	50	879.8321240397646	NA	22.522710593446885	4650.41431785928	0	4178.147576834071
27	70	22.611374647857886	NA	7.543908584652602e-4	186.22826237275527	0	205.34170867349042
27	105	52.43390391810407	NA	7.489135410706096e-4	460.9233951998204	0	506.97787839635447
27	21	10200.614635195298	NA	598.965400896377	45451.58954713013	0	39261.821121673434
27	6	14.071634168178146	NA	4.306295632063689e-4	115.80649620214868	0	132.17442063735155
27	53	597.2575295599631	NA	34.27710829989979	2749.0774751249223	0	2312.996610818662
27	64	7262.646173695233	NA	423.25316016126186	32016.022499347728	0	27972.10149262395
28	22	298.6813705380784	NA	12.110902409557562	1533.8727137547087	0	1262.955143823752
28	37	9.990268719116408	NA	0.005919377310337972	78.75423729736649	0	72.2954457332458
28	56	75.53628759230865	NA	0.010866789534130616	603.8558861221544	0	636.656532832708
28	49	11.820184719756641	NA	0.00501038198892682	87.93672099490978	0	89.30038419715383
28	33	20.20443723198887	NA	0.26688511135390164	116.36163924500819	0	106.5612079467135
28	97	161.4879115825995	NA	1.568621689758344	912.9538760688624	0	928.9470132481598
28	107	14.739428309524458	NA	0.005383686647584298	116.36782903161144	0	121.81515562747778
28	96	24.85247652296897	NA	0.006886389575338562	195.06840026927594	0	215.46563836810566
28	108	28.958451519515688	NA	0.006332892708355969	235.5482875875197	0	216.89684906981105
28	94	50.9133331691212	NA	1.379790071501471	270.53622274922117	0	241.2875009052313
28	30	0.5361223184332772	NA	0.0013836374641486324	3.3850168982308957	0	3.833217894906422
28	1	0.9103381259963911	NA	0.0014019166236425996	6.250707710898032	0	6.1124763433916796
28	72	61.02214445084437	NA	2.42372105942507	314.2000014243499	0	262.8689953560737
28	67	0.37429826630259766	NA	0.0077059226738649894	2.094608064529174	0	2.1768942767798833
28	73	13.022470802257185	NA	0.005271165754311764	95.38144614966872	0	98.37862463570318
28	82	20.24305559934757	NA	0.2636695671593179	117.57241907446615	0	126.7507726293168
28	52	10166.960580521592	NA	587.921924046427	47006.28110131987	0	38554.6381071439
28	89	11.796994891703411	NA	0.005626250550905417	81.19711874132057	0	100.82945504185204
28	95	21.03950023861433	NA	0.28178317120868507	123.2632230034537	0	109.47164498972771
28	59	563.8680133909457	NA	18.012924040211217	2932.6783300332445	0	2557.2874301140405
28	48	1281.26590340927	NA	73.4328118137298	5996.954944875654	0	4907.434808900486
28	35	40.506343806846104	NA	0.9652821985193918	215.05083337137248	0	194.29614094102845
28	44	89.55922638623998	NA	2.437450666907328	501.56648000854614	0	402.36367763422385
28	47	13.060092759724531	NA	0.005939942682913898	99.85987007171998	0	98.83754533012649
28	61	524.2452418965902	NA	28.8855299548998	2523.2847204419663	0	2079.217712987714
28	10	234.12676998346242	NA	9.289941594108237	1184.567199604066	0	981.725071197973
28	101	28.81209084707105	NA	0.006982115926363919	207.6833532187475	0	285.3307142447793
28	58	418.51813390681315	NA	23.186201228549013	1967.497994304846	0	1595.3660773516585
28	91	772.7709993907913	NA	44.14089830881072	3614.3739408038537	0	2955.4877433392394
28	110	12.097016405334648	NA	0.004995234721065994	87.73805136617396	0	100.23300120818838
28	4	1757.4536847500435	NA	98.80288832484808	8344.777972383139	0	6596.665837147473
28	36	451.9055826463123	NA	25.25504252571024	2095.424716418691	0	1772.7560369393414
28	109	21.539815962267504	NA	0.006300179836936709	155.46364713929844	0	228.0028432017939
28	40	805.7590987936708	NA	47.304482605622205	3695.4602157149907	0	3051.050743882379
28	57	24.525239418696426	NA	0.007321534102512858	198.39607992437772	0	193.72868119068258
28	65	15.87616369779905	NA	0.4159948365121362	86.37300169137607	0	70.41239968665377
28	62	50507.02334431521	NA	3008.0109882466622	232982.74757786916	0	190813.48466495346
28	13	1066.6203118082108	NA	40.86255994053308	5352.37333662039	0	4629.993420017344
28	43	88.31386514432512	NA	5.034793084419864	416.2176509431354	0	341.9739010556642
28	32	1.353365886315093	NA	0.0016279938325938503	9.908910634822501	0	8.276482639997905
28	51	50.803343979171146	NA	2.4276965034664717	239.78375656478744	0	203.32533878093352
28	81	174.97566756136695	NA	1.6918917480392306	1109.5034611366395	0	1009.6861770248938
28	46	133.74394069692434	NA	1.0938529032395317	817.6032874114545	0	724.9087706072875
28	102	538.614399520575	NA	31.580494669555932	2464.968148806441	0	2053.313478738715
28	98	54.43224116161957	NA	0.008376045329210846	454.4500931201694	0	473.30794782178504
28	23	124.53637232642366	NA	4.503659028260908	632.0061790785506	0	525.313987211321
28	31	5.500041323897235	NA	0.0039048764415234288	40.7299889009465	0	39.26485249451077
28	103	106.56659167936202	NA	1.163387466630518	625.0975100099914	0	583.9892749654707
28	50	41.692254388331804	NA	0.006360141901705969	334.45447973259314	0	376.7697486345161
28	70	19.54748054765286	NA	0.006999163708159746	148.2202117267895	0	146.0257974209619
28	105	41.267101133103125	NA	0.007105571126172118	314.45443859045747	0	390.50634731780076
28	21	16.777928159190925	NA	0.0062138222862696746	125.57937769845289	0	126.57936588103323
28	6	14.202886747258407	NA	0.005726947806240148	107.36903796471296	0	110.71401001317253
28	53	3.7977946617853613	NA	0.0033016222548211643	27.736289207490273	0	24.169263660661905
28	64	50.598291056001074	NA	0.6370733662385509	308.88598864091273	0	267.73315606529513
29	22	33.89863109845906	NA	1.4434065196109953e-7	230.2056146183008	0	637.2238049862109
29	37	105860.2318113789	NA	4824.846170166735	548051.691218772	0	535743.4074769134
29	56	199.29805558108885	NA	4.0743595655167303e-7	1616.5737825889603	0	4043.845454125484
29	49	21.39242547761207	NA	1.6596549959197627e-7	186.22618715104807	0	320.19320652177345
29	33	168.34513519367096	NA	0.9786096074726107	1069.40762501764	0	1102.5398906901507
29	97	54.24595368082104	NA	3.654846347508643e-7	477.02999719784583	0	742.0943589727842
29	107	30.344643126621662	NA	2.5920122561471213e-7	244.51257643411017	0	724.6935626275866
29	96	56.01488024406064	NA	1.4338521011286005e-7	420.25675123139956	0	1073.304992010776
29	108	53.77423533476944	NA	2.1279715936220952e-7	447.14583744549236	0	882.4794755299704
29	94	12.55625540930755	NA	1.5001485921066604e-7	102.18175048348752	0	194.8312103660744
29	30	0.9816242328294095	NA	1.013773662094942e-7	8.573641297971303	0	10.32058792857581
29	1	1.722918374566109	NA	6.089970225209947e-8	13.263372975593589	0	25.612313867961753
29	72	5934.974188325444	NA	261.0529827827946	30809.29291540011	0	31048.580635252827
29	67	0.22478737358893444	NA	3.998665711380392e-8	1.8084205312803523	0	2.4827515220834737
29	73	26.998854284252136	NA	1.5560876074657564e-7	238.2418274948818	0	369.1996684409292
29	82	8.957496642501848	NA	1.5516419503246708e-7	73.9817944516746	0	129.39507272998534
29	52	30.587985625316115	NA	2.580667130598683e-7	244.30047917797094	0	416.0592036022914
29	89	25.777623678875358	NA	2.3739290648198707e-7	212.92541902035447	0	466.28834816488825
29	95	11.163994664385969	NA	3.0134785257372154e-7	83.538915889839	0	164.71736601846067
29	59	33681.37181070432	NA	1414.3156156671134	168004.12497743766	0	177994.65066719096
29	48	21.779412574274797	NA	2.612349280859998e-7	129.55821184983103	0	969.7384647049048
29	35	14360.568984305419	NA	662.4828643802094	73287.85559906869	0	73256.63475613644
29	44	20.38691574442477	NA	2.652675270906594e-7	178.72882139076472	0	327.7060410648422
29	47	28.942080787433326	NA	9.238185165834789e-8	218.85699009989656	0	500.7310629579823
29	61	24.499599349386596	NA	3.2287349961780293e-7	188.41716325021702	0	351.0540647263831
29	10	29.876411326580268	NA	1.893783534866977e-7	225.5326030301496	0	487.55062739125435
29	101	62.798612073537875	NA	1.3723967916597783e-7	444.8538173383894	0	1106.5941343791908
29	58	9.531115075894885	NA	1.1054516087899768e-7	76.97725760303607	0	200.52494732246925
29	91	14.335979479631462	NA	7.761021166195172e-8	109.35053926077053	0	214.6575580219261
29	110	22.914783924554953	NA	1.945381280038529e-7	181.5023326235706	0	383.9724546141363
29	4	27.282005481314254	NA	2.406213365246181e-7	178.30733333486597	0	674.529133112958
29	36	8.030245226923531	NA	1.8925922796877256e-7	70.16833404253224	0	105.49858549714573
29	109	46.320118706954716	NA	1.750621579275058e-7	325.2737538131775	0	842.6938220280962
29	40	7.343629552626926	NA	1.0826336175598458e-7	61.17540584704216	0	104.52513370637391
29	57	57.427884643880866	NA	1.456489842377861e-7	386.9621770104805	0	1221.8349934510097
29	65	4.414117050265226	NA	1.2790369585916565e-7	41.8651705379204	0	52.09992611328696
29	62	41.377567266919435	NA	1.3867714642782082e-7	260.442713187731	0	1124.0238041588618
29	13	72.60751333520857	NA	1.654158294787974e-7	569.4616617624922	0	1131.4245857083436
29	43	971.5554133156273	NA	44.221521589192236	4945.942792961641	0	4856.844428665396
29	32	2.785455755427274	NA	1.1431322039784796e-7	21.308591377245346	0	45.29465458002808
29	51	3.713470298818865	NA	5.588198563509673e-8	31.526382792220787	0	54.56659355328621
29	81	67.83666342480659	NA	2.7816730126960096e-7	532.372625122104	0	1291.695821050437
29	46	49.338470038226184	NA	2.0206290956462117e-7	371.6377708188355	0	714.3838508930137
29	102	6059.90787953174	NA	273.7796441452527	31757.722994839936	0	31110.832882073526
29	98	106.6109747277135	NA	1.1590275619621638e-7	879.6210215542324	0	1719.9351684088294
29	23	56059.63107594027	NA	2559.0317769854714	293991.4424168168	0	281544.62393740145
29	31	9.661097813987872	NA	1.2123656244946786e-7	82.46479927454227	0	146.06982320825907
29	103	25180.16293914094	NA	1119.5295266200926	135695.04711005365	0	132600.55756682195
29	50	100.84684897866711	NA	1.7504936979510253e-7	710.4120452695701	0	1733.9751401916817
29	70	39.284657816990695	NA	9.304974052948237e-8	290.6988299213609	0	757.1057807409877
29	105	87.82387197926913	NA	2.4353392574381447e-7	644.1798091665758	0	1581.9023581846416
29	21	39.44471149254848	NA	1.4118948469953888e-7	279.5982689380284	0	616.6128514822291
29	6	31.80034612551072	NA	2.6002539602642013e-7	249.44789931393348	0	648.6466810613662
29	53	7.678716961259238	NA	1.1064689469094158e-7	64.11340881363651	0	94.77373855834804
29	64	22.315188016396302	NA	7.653189754136547e-8	179.70539548128437	0	392.37556857939893
30	22	6948.511791174638	NA	408.63339434370647	31902.658799878747	0	26473.82502039655
30	37	1406.6891084576127	NA	81.87279767713282	6416.913422563954	0	5547.510830933259
30	56	22127.229589852457	NA	1245.2616395535697	103855.69627016416	0	86777.93701229352
30	49	4496.578256234263	NA	267.530763568592	20337.251502569048	0	17339.720523821758
30	33	3199.2231319848693	NA	190.53496587005458	14521.37728406469	0	12234.972205694765
30	97	536.2697339081236	NA	19.348690041010276	2665.5188879439056	0	2394.4454968690607
30	107	401.248625728267	NA	19.705260227597996	1880.1285333029346	0	1650.049172948139
30	96	504.5811063249587	NA	16.90621596321335	2554.6443603033886	0	2236.279544290891
30	108	13216.99800990475	NA	774.5054246644387	60260.53745638973	0	50579.59284137275
30	94	5.531293266557199	NA	9.294921566436585e-4	38.54325887050106	0	51.80661615950716
30	30	0.4185113362886697	NA	2.2300729579473254e-4	2.9561079123460403	0	3.2553080000788888
30	1	51.72034421127609	NA	3.041645630632638	242.39741307968777	0	196.40483527611516
30	72	17.02065613098003	NA	0.2508225729607128	98.14858499960803	0	89.43790463166134
30	67	0.8707948136976603	NA	0.03343616733367451	4.362424126885988	0	4.270960765199296
30	73	207.4371675456623	NA	7.634786751788105	1047.4952572992668	0	916.9479698662414
30	82	273.633916435536	NA	14.783374845849437	1286.3617548852183	0	1080.2843181888072
30	52	12.043941711949854	NA	0.0013374227507966625	101.91650672892071	0	88.87990420421559
30	89	10.02968120210662	NA	0.001189888407260772	77.68812851667685	0	85.55515495283927
30	95	4.278779011900796	NA	0.0010795746957987502	32.64953927133298	0	33.06245423860307
30	59	32.10221194218106	NA	0.0037192251061796003	252.38237287512385	0	248.4774228993005
30	48	72.05587814218875	NA	1.933638693583946	381.3840278053301	0	326.24768201525063
30	35	5.645589842789178	NA	0.0013216614905938273	40.40060256729874	0	42.440126341853535
30	44	11024.043430024085	NA	658.1653945428789	49870.842079372625	0	42163.1632490817
30	47	2463.4038962955497	NA	139.23017159060302	11407.66211302231	0	9722.378534118989
30	61	8.305118103063833	NA	0.001035854360784446	65.7216163821174	0	66.05082272499968
30	10	10.907939957414277	NA	0.001043321361370861	87.27564245955377	0	90.0316922647892
30	101	32.47558564942978	NA	0.0033485056223595618	269.0766335913904	0	248.64949325466847
30	58	5.036575703978227	NA	0.0015547822261704285	36.19934403325459	0	35.93904509838499
30	91	7.765851562321179	NA	0.0015458276466609933	61.263540990746804	0	62.75593401955642
30	110	9.121566616160145	NA	0.0010394687027671106	72.69880261861982	0	69.70486484651425
30	4	285.3205491105501	NA	12.54933563510708	1391.0045970127749	0	1157.633890413103
30	36	225.21443122971215	NA	12.181289958158617	1015.1014960171376	0	913.7997673045436
30	109	16438.502114212544	NA	973.6842910587213	75407.20332841674	0	62079.324371764844
30	40	3.977286760057165	NA	0.0011960921236485666	27.396304224557298	0	33.457796100401936
30	57	30.77340555408923	NA	0.003370001490122584	234.14949620857146	0	248.33581502558843
30	65	1.8833240159492017	NA	6.584230567420676e-4	12.627800502010565	0	16.70813965149394
30	62	89.5906063162626	NA	0.9926197731274803	521.8466426618285	0	499.87990618976374
30	13	2375.7767296826323	NA	127.37601464527346	11412.034954945495	0	9443.222468023301
30	43	82.02110145340794	NA	4.771132634941495	375.1950527679986	0	316.881789716908
30	32	7.560004692436872	NA	0.21199738843192856	39.76142724676706	0	33.58736271333935
30	51	1227.075542416283	NA	73.95431654211002	5566.550174911559	0	4636.227570021136
30	81	26.016959172873133	NA	0.0016506330873700442	208.38399844908577	0	222.69060542035237
30	46	26.975552158386495	NA	0.0033216175934318074	196.44512380706323	0	254.51787850452672
30	102	1.2260271515337753	NA	4.857343010308562e-4	9.018090290049814	0	8.680982764364833
30	98	489.80352074778597	NA	4.110274804666606	3030.0596440624577	0	2750.2511988621472
30	23	723.7216972497483	NA	39.526869391761096	3379.995737160237	0	2825.5292524847373
30	31	23.788174015537415	NA	0.31402018923476965	131.60071561602737	0	116.75268725457974
30	103	18.289242353211986	NA	0.0012463377340348747	152.58085948676404	0	151.39872009257277
30	50	19760.49614077366	NA	1181.8094672157283	90210.57407197556	0	75927.35606934108
30	70	23.54495341689124	NA	0.002569310436522112	185.63867385534857	0	183.57115529129996
30	105	5049.326252561883	NA	277.51005250000196	23794.92908198841	0	20365.766070979167
30	21	187.73362551548652	NA	4.7001425008877655	1021.1415895578339	0	881.699425065108
30	6	1423.8874026221552	NA	80.18255776858749	6681.2260828013605	0	5590.021570948016
30	53	43.529260767557815	NA	1.620234192202464	223.77340008872645	0	180.20244004020583
30	64	12.516302990267702	NA	0.002223820596287292	95.88118167462574	0	98.23911463762586
31	22	9978.652306389187	NA	592.7365340271106	44645.80370878754	0	39083.23486486054
31	37	1834.9330238684147	NA	110.95995487680968	8411.218605404585	0	7175.294951120757
31	56	102.08925434242296	NA	5.281199291819472e-4	799.053180004231	0	1246.5639254764687
31	49	1616.219371927156	NA	95.9011685313819	7446.8300032015195	0	6558.481348372824
31	33	8281.233100934782	NA	507.7682977938925	37704.355368476514	0	31916.96871729494
31	97	247.41087175087796	NA	2.043222237218966	1523.8925162506293	0	1425.9755150529577
31	107	97.14641414542446	NA	0.8979795018910058	554.8519115580611	0	580.6337744675186
31	96	988.8802157843553	NA	40.79410355731597	4887.045385219199	0	4189.400017902146
31	108	38.22907828287503	NA	7.712926283002179e-4	299.51119042305885	0	360.7438699130649
31	94	6.2630386445765	NA	2.0070418121505827e-4	51.704853340012804	0	52.49862312947786
31	30	3.6915085511913834	NA	0.11220625200335395	19.573156771815107	0	17.875081291393872
31	1	0.9964230154713448	NA	2.009493521788503e-4	7.331562107895865	0	9.213366308470064
31	72	4.20341637159199	NA	2.1725168307334635e-4	34.490561564676895	0	33.885948143370634
31	67	0.15214671873508126	NA	8.709610284885197e-5	1.0609982699271836	0	1.336899617737657
31	73	1448.368727472625	NA	83.09908751131023	6706.189579016669	0	5901.130635377904
31	82	30.11560984774294	NA	0.30412940567495744	175.48260088280466	0	156.95834578583538
31	52	14.89813666691304	NA	3.651727855732894e-4	119.71234071819346	0	137.68212672168957
31	89	12.257668680892523	NA	3.1494067500042555e-4	99.15489205009425	0	125.09125216534233
31	95	5.01253585725398	NA	2.217978879285964e-4	38.094205943148765	0	43.04759074008231
31	59	40.14682142727322	NA	7.898850615738627e-4	338.3584241063974	0	352.08750873858565
31	48	53.45800959287724	NA	0.5281322246833114	315.1868648804729	0	298.54104253407803
31	35	6.784153612112243	NA	4.830302061692036e-4	55.91419610020717	0	75.85616372213681
31	44	27220.164395313983	NA	1633.642850492413	122006.17753110864	0	104928.40175430676
31	47	2935.658282511177	NA	171.7429223286565	13344.475294739734	0	11620.09636759349
31	61	9.876635990222084	NA	2.729168977306366e-4	73.36813031813962	0	119.74464758424166
31	10	12.088695592852515	NA	2.5657223988743836e-4	100.9390631712884	0	110.61671684518086
31	101	260.41286915823844	NA	2.718743356821424	1507.9959912233885	0	1349.0455891064187
31	58	5.530502879388725	NA	4.121466105218499e-4	43.54012043639272	0	40.35315219340945
31	91	8.456052177676522	NA	5.276962317853389e-4	65.33704053092704	0	65.39144228789648
31	110	10.840226212222552	NA	3.6736530693628485e-4	92.4803803142727	0	95.53625222724995
31	4	769.4559591558076	NA	40.72592179210661	3695.3638945724356	0	3225.9627639524824
31	36	139.3454784622491	NA	6.795848890529175	670.1969228454725	0	613.3415452590554
31	109	1212.8813655458955	NA	58.7765903798472	5937.679879029208	0	4801.2108730641
31	40	4.419316750048609	NA	4.6405317862791587e-4	35.70258107531856	0	35.78286873142663
31	57	29.818562889168202	NA	9.397663064778946e-4	255.55891090357082	0	223.0666346328445
31	65	2.3420617508560344	NA	2.1019632709787123e-4	19.031589495740405	0	16.972564863952208
31	62	19.55034644182694	NA	7.172548289972371e-4	156.82424158276922	0	159.2927137825482
31	13	7051.260935454688	NA	383.5259247791218	32433.06841995687	0	28074.089221371734
31	43	81.14379990769153	NA	4.718347906443812	385.21561279614355	0	318.4663611549939
31	32	5.74453922596889	NA	0.07509225239631193	33.8432647291626	0	29.605225940813312
31	51	3973.290679147273	NA	245.8044999777238	18279.527600644986	0	15314.436383099981
31	81	28.47651765908049	NA	3.596305636072625e-4	240.8895469757832	0	269.13148082397197
31	46	29.92281364429598	NA	7.199398498121062e-4	234.32368802658456	0	256.80232523324344
31	102	1.3797090189182086	NA	1.374331758153783e-4	10.469769587251871	0	10.165097085018719
31	98	1423.0161487267676	NA	38.67694233706227	7779.6599393536235	0	6780.177637378526
31	23	594.9556193507133	NA	31.25640283096563	2859.7154857177525	0	2383.4015048662104
31	31	6.254137972523225	NA	4.378350284414723e-4	47.52318046539729	0	52.71306712072077
31	103	19.404002605969083	NA	3.266929500656914e-4	162.24832685783505	0	166.24680329355775
31	50	24751.558842647482	NA	1479.6908939005002	110683.4816559639	0	97918.76205774202
31	70	26.764941885964312	NA	7.463636745722497e-4	204.29093096363584	0	265.43051357974355
31	105	918.1442389956553	NA	23.584556711575107	4816.231725926462	0	4355.5127755371705
31	21	3263.9632218799456	NA	188.4778935281748	15113.497472621	0	12892.248396366916
31	6	12.753990441415242	NA	5.033097443312636e-4	99.10094554892265	0	111.6401835216123
31	53	1153.2229769362264	NA	67.07319240530433	5341.261345774337	0	4429.422187513721
31	64	1041.7195435944236	NA	59.46915108490023	4812.723378431957	0	4577.31502141091
32	22	331.01423391102537	NA	11.580784312859938	1652.446530155084	0	1513.5412341385968
32	37	2088.5700851670445	NA	127.62549289509091	9591.612772116994	0	8430.781001926567
32	56	6453.293031799032	NA	287.42074972180586	32041.464914292643	0	27812.71034194647
32	49	2087.5799025205274	NA	122.29004925166385	9644.052330589711	0	8246.420032631931
32	33	5075.082838994813	NA	319.0280849708763	22565.95105937999	0	19970.62155486158
32	97	29.112508232358294	NA	9.194356007004031e-4	256.41181788112806	0	249.17006828522693
32	107	13.436638284726156	NA	7.853327946452746e-4	100.75849786663028	0	119.97213248302249
32	96	30.101811913622125	NA	0.0013239591298730975	230.78047307349863	0	332.2884223222849
32	108	245.0000965354644	NA	2.3866216745790645	1457.1910579370913	0	1319.3454073339442
32	94	6.529568270325509	NA	5.45263687907602e-4	52.6698255685458	0	57.358034087989736
32	30	1.9756983689532976	NA	0.029259463539374263	10.913123611257927	0	12.907799993644247
32	1	7.099104982605331	NA	0.20264461454625918	38.123607043725016	0	33.161686776380996
32	72	4.455352452154803	NA	4.4268590343991273e-4	33.21539316885067	0	34.04086046715627
32	67	1.221707246907223	NA	0.052606052322041436	6.020761276291289	0	6.206480040999861
32	73	15.511540982056063	NA	6.84328457332555e-4	114.45384192046401	0	159.691159175756
32	82	449.3045692000677	NA	24.609906195651796	2070.722428110001	0	1882.2711684775672
32	52	14.326620465052605	NA	8.257281063464727e-4	113.98332935528485	0	124.58006143634064
32	89	12.143341614768508	NA	6.675037859701807e-4	103.21462140460744	0	107.89500906480114
32	95	28.68618472359152	NA	0.3752063676910851	160.44818325828876	0	162.88946365255953
32	59	33.91620747024024	NA	0.0011669572016319314	283.301935201627	0	288.9387425189658
32	48	8.322586407233239	NA	6.476615058679085e-4	65.51006340192075	0	73.68821842845193
32	35	5.809380821527534	NA	6.665668327363016e-4	45.504569255259355	0	40.51298054589113
32	44	36094.20484623395	NA	2247.5163336964665	162452.9888072581	0	141742.4381927705
32	47	726.1530298412441	NA	37.66162638509944	3493.1004117291495	0	3073.3587089085636
32	61	10.383838435700959	NA	7.082897399839471e-4	88.10657116354955	0	88.06625919637085
32	10	12.129383917748354	NA	7.208978092309083e-4	90.50084049012452	0	105.16377825463772
32	101	30.89657381381432	NA	0.0010780894654567315	245.15788671242825	0	262.890292842796
32	58	5.386963822361832	NA	5.36987738325172e-4	38.83188623850959	0	48.53227895239806
32	91	8.414854817505152	NA	5.655818716792872e-4	62.22157616875408	0	79.06420439843097
32	110	11.054244851497842	NA	7.750489923608751e-4	84.89446080286547	0	93.15950826504151
32	4	411.2315704928353	NA	19.964083291335932	1999.8693469041627	0	1831.8792176673774
32	36	799.9746753235113	NA	49.2961354723375	3578.686749604399	0	3150.189124982463
32	109	25.959044386033746	NA	0.0013812545384268317	197.30796053969306	0	301.5550814917514
32	40	4.460536775520027	NA	4.738093646847218e-4	33.542188378683335	0	40.1009820433727
32	57	28.753741743359605	NA	0.0011645649571718681	233.87245758341354	0	236.83270469758403
32	65	2.474567792304346	NA	4.208093430754718e-4	17.86751443439735	0	20.978856308929544
32	62	17.556902633889518	NA	0.0012444592824352955	144.50044075399555	0	141.65257120482292
32	13	2066.4459651110683	NA	90.95324483880225	10223.33539080663	0	9616.916733168124
32	43	152.68705470682303	NA	9.503258539669122	684.6723002519216	0	603.0369220266446
32	32	10.780779905279648	NA	0.3067645492770375	57.21039660781177	0	49.69890643952051
32	51	5260.7790795554965	NA	335.8050854949263	23720.150461428886	0	20526.34433359128
32	81	261.4219159670964	NA	2.2214901982961415	1588.1869527793426	0	1487.3278588582007
32	46	27.70353645084393	NA	0.001037907914667094	219.4037207788763	0	353.94087032690766
32	102	6.727876455449364	NA	0.10133144323338932	37.70723181234602	0	35.13945412997407
32	98	65.71331976819909	NA	0.0013005844062141246	561.1893740247184	0	775.2420899174422
32	23	644.093759315848	NA	35.64166224854964	3079.9651173849697	0	2667.6571161111206
32	31	5.81051140146243	NA	5.803480995905329e-4	43.70936300479899	0	42.6680769455335
32	103	20.124529279933405	NA	7.625575260397413e-4	158.82369430311795	0	185.55083807568516
32	50	925.292930747146	NA	22.23856120310933	4970.925935429677	0	4477.3019604027
32	70	22.212508219535955	NA	7.717218979759792e-4	179.37753030949136	0	173.3746125509547
32	105	50.47395100670255	NA	0.0011475716675434467	393.41866688847693	0	514.1057002036594
32	21	3025.4179602259146	NA	183.39977977548935	13535.86694186622	0	12209.667087437789
32	6	14.57069705649034	NA	5.992724431996364e-4	115.14406523287187	0	126.26447806012382
32	53	1270.3964057795906	NA	80.76832994162662	5702.573710252708	0	5085.276325153936
32	64	1403.5129397397964	NA	84.53161158547108	6456.559286721545	0	5721.098479527289
33	22	42.02287939039623	NA	1.7839527783282561e-7	307.8517870902262	0	626.533396852432
33	37	34.13949481625167	NA	2.2261594143301588e-7	258.823278257374	0	711.1974413664639
33	56	370.0071825530201	NA	3.2347772321749464e-7	1560.504407004714	0	11526.183744877932
33	49	35.71699055016487	NA	1.114985236562041e-7	292.3150454826587	0	596.685672842664
33	33	14.625079632721443	NA	8.576124933350337e-8	119.43495823487277	0	210.7527335753789
33	97	95.56117589125347	NA	2.670815006688055e-7	697.5199798999034	0	2779.4837584547413
33	107	36.33377259957748	NA	1.7302137267581402e-7	289.25740073858486	0	554.943197089375
33	96	88.66810941825283	NA	2.442113883988062e-7	569.5298619851787	0	1861.4649411709618
33	108	38729.891572805456	NA	1462.1328404929043	221364.673650319	0	218552.44099943998
33	94	17.478319508397096	NA	2.0267128540084778e-7	140.7078383948385	0	282.053166727351
33	30	1.8091911372825853	NA	1.2033362450300968e-7	12.833562821997896	0	44.48856664536342
33	1	2.864529956642606	NA	9.826458843953702e-8	20.70182671421186	0	39.27176018662891
33	72	12.805215860335057	NA	1.8563188656839613e-7	118.13195827414103	0	166.2430606648185
33	67	0.490109955304746	NA	6.36417863603812e-8	3.589560421500606	0	8.439032059152595
33	73	43.946017410925855	NA	1.3646995150061162e-7	323.0937039672519	0	810.9282621961589
33	82	1139.2854518019817	NA	29.430044792153375	6762.752621806539	0	6569.5231551512115
33	52	35.208543646483186	NA	1.487222907715214e-7	318.00235060741613	0	589.7369711459703
33	89	35.73784288118274	NA	2.5503002137639783e-7	256.55620839788395	0	651.4814899924868
33	95	17.241996911078193	NA	1.7907714334794546e-7	122.11187235641533	0	403.9888390255249
33	59	92.31146128040407	NA	2.5183047096316795e-7	701.3189280970195	0	1804.864578584818
33	48	21.303539753556407	NA	1.4171540014047127e-7	181.77854875061016	0	313.1983887173018
33	35	18.159670492873122	NA	1.0143040063569866e-7	122.08744652748346	0	424.49884501485667
33	44	29.12950526534703	NA	1.5327013235441581e-7	216.0372336619903	0	442.71700340671936
33	47	43.675867881449	NA	1.1855770902325366e-7	363.2410575166168	0	1188.7970606490248
33	61	32.211426630284166	NA	1.525319662311696e-7	197.09515799283025	0	694.1178579295065
33	10	40.315381564361296	NA	3.3691702475970817e-7	309.8614197862069	0	698.8807645893208
33	101	82.3420659153226	NA	1.7067501351054178e-7	619.4901777619431	0	1678.7214560785849
33	58	15.736097634067754	NA	1.7092289132403757e-7	109.93186683638208	0	341.91295982451635
33	91	21.811185103896943	NA	1.223737789308919e-7	156.16691902556698	0	415.4965877780891
33	110	37.92992405296235	NA	2.435879211051789e-7	224.64324060230007	0	903.408131181845
33	4	35.28569114360191	NA	1.4407841611389811e-7	262.0294754611867	0	571.8726080257904
33	36	13.990607839003392	NA	1.6619627976889135e-7	103.11327498604233	0	376.75948874145524
33	109	242987.6958037637	NA	10769.904824512585	1312389.1585861607	0	1311551.3188349656
33	40	12.940097715182988	NA	6.713878169115492e-8	90.0064120216164	0	368.9491129143425
33	57	92.05305956591101	NA	1.3948268056134576e-7	632.801399650013	0	1822.0645471554014
33	65	7.223908524337685	NA	1.279995040822867e-7	63.013493530987645	0	111.41225768198181
33	62	51.6934697973943	NA	1.7022796882096085e-7	323.7219336339078	0	1907.688883832079
33	13	126.94967656384232	NA	2.4164812250059977e-7	772.0964888230517	0	3759.150296988539
33	43	2.3602106845732282	NA	1.6434667643150243e-7	18.887633013891328	0	41.71546688314027
33	32	3.466449193703076	NA	1.079233379371733e-7	27.796570763371328	0	43.86277918556825
33	51	7.672007132519669	NA	1.352020730278468e-7	52.98899247772205	0	178.05856554399682
33	81	92.02211720373636	NA	1.374208129130915e-7	614.1030436821655	0	1902.358984371381
33	46	67.7901205062758	NA	1.752142745533232e-7	473.53968648688624	0	1331.0896644668544
33	102	3.9115242115069866	NA	1.6438703518616159e-7	31.783152216741748	0	48.6546125913781
33	98	217.495362200754	NA	1.4193879493801914e-7	1110.896658837935	0	7632.659237167514
33	23	28.61876109317969	NA	2.2096398978069233e-7	204.8846094084494	0	652.5266596508757
33	31	14.483057585734727	NA	1.40189965918791e-7	108.8498258315943	0	250.81839413809422
33	103	59.2808852025682	NA	1.8382710590030225e-7	416.9618487548092	0	1193.1593144741134
33	50	180.80259704596628	NA	1.0905244570592881e-7	1144.8081384441414	0	4001.7177239775533
33	70	71.34984431713507	NA	1.2083937860111788e-7	453.8544606418996	0	1587.3955140358887
33	105	115.28714470217646	NA	1.532829611246003e-7	870.2732648042459	0	1936.914097715385
33	21	380068.846072434	NA	16813.613417219807	2076067.2331983547	0	2016119.2481290528
33	6	44.4144615940718	NA	2.2578271435723456e-7	296.201330564573	0	1103.8831730699917
33	53	11.684469528685266	NA	1.2252819949171528e-7	86.34857860955152	0	216.6227720476929
33	64	36.10470762714577	NA	1.0119264906367477e-7	312.5220200736374	0	575.778094386801
34	22	1140.9400889383464	NA	59.849723473977164	5631.366344195632	0	4918.603975197064
34	37	1115.5425255404452	NA	60.52293265426732	5286.871818767674	0	5024.839242059015
34	56	1389.7287538094693	NA	8.760624399164929	8844.805588912548	0	9317.359786310722
34	49	2184.547505795891	NA	123.36232632021334	10427.553201052515	0	9230.636478400265
34	33	14009.496139937044	NA	848.6518997598043	67813.25007242753	0	56789.57918413837
34	97	31.96957218928778	NA	2.5292469695598215e-4	265.7633090601207	0	314.30532185919736
34	107	14.591339490045621	NA	3.023537375538448e-4	107.04906301762901	0	203.61081814638234
34	96	35.211153800047434	NA	4.372493191643998e-4	299.5004049736539	0	320.1347438778346
34	108	337.0675787010294	NA	2.587761327825453	2016.888122549802	0	2046.0827281703116
34	94	6.595116106821833	NA	1.566359686180683e-4	51.36269705858652	0	61.30882232789479
34	30	2.283409520265266	NA	0.027728245781273038	12.952862401126993	0	11.823415709942315
34	1	34.02630649179155	NA	1.6592370596182895	166.7066533044033	0	158.37968840822813
34	72	4.398175219105834	NA	0.00019466536723327619	34.36204152344744	0	46.29019166250515
34	67	0.15725345510106817	NA	3.9533125628937336e-5	1.1368030184147961	0	1.3867549454525825
34	73	18.217942147633323	NA	3.7750999834725566e-4	133.67330058150395	0	202.51722616309635
34	82	239.4171711138615	NA	11.981322154588597	1194.9551957619458	0	998.3424656254924
34	52	15.26118069281171	NA	2.3392765534791408e-4	122.30917700967616	0	139.6779653521213
34	89	12.765178253084388	NA	2.1286465340047614e-4	105.59375628141603	0	145.09714338420096
34	95	5.197121542011707	NA	1.9620636933973402e-4	37.87268842198594	0	46.630018309587044
34	59	43.50551294850622	NA	3.743107065355546e-4	362.15228795544937	0	437.8477692990002
34	48	8.933496933415658	NA	2.3619532944293636e-4	63.40701901388751	0	121.11488395134121
34	35	6.5625190177328365	NA	2.559076816122392e-4	52.790372998129364	0	53.40360830090228
34	44	20139.19053154633	NA	1242.5504791939252	95042.22194904754	0	81049.1351326463
34	47	6721.385067415128	NA	397.4441357612705	31328.631190112177	0	27626.7406372589
34	61	10.674700695758832	NA	2.5154285099523944e-4	86.21445181972842	0	101.66656406154
34	10	13.039829991143367	NA	2.731471595784094e-4	103.2548480431647	0	127.88106217105164
34	101	12273.274052640712	NA	706.3500023680737	58240.458675813665	0	50978.12866399902
34	58	6.219622329218111	NA	2.230416517988059e-4	48.41257182295059	0	58.807109213188106
34	91	9.847364769366953	NA	2.513345098797184e-4	73.24459287773088	0	99.11587222126275
34	110	11.220019193310463	NA	2.1019580079337138e-4	89.28620151456524	0	100.65973685458849
34	4	624.9571052085895	NA	29.276656026855477	3144.6698235529425	0	2958.7656085238395
34	36	82.86188861949061	NA	3.1959098624207085	438.1192883622644	0	397.2815368281175
34	109	29.202379760829686	NA	4.005423340889387e-4	244.1383589386629	0	316.1153280323022
34	40	47.71623972375756	NA	1.3096981017388853	262.4440510571574	0	212.37038564522214
34	57	35.358122125504295	NA	3.2553530390686485e-4	270.6662334838673	0	514.4136723989579
34	65	2.6293235336955534	NA	1.43950313963815e-4	20.541291272604155	0	24.865252878548844
34	62	19.088142698070452	NA	4.2380739858200605e-4	141.40966987091767	0	180.8875076255403
34	13	7491.496076789528	NA	405.2388024362203	36471.78183644412	0	31204.381812029933
34	43	40.78114599682214	NA	2.2105423596970586	201.8096555309583	0	180.82907076168541
34	32	13.320711817460728	NA	0.3438795912953828	69.20557209670238	0	81.95129059024303
34	51	3877.190117454297	NA	235.90848485302726	18478.596259458347	0	15798.57677217857
34	81	33.26684201440301	NA	3.3588681854924914e-4	291.45874566921776	0	341.5522881013595
34	46	34.157432142137516	NA	4.134245603953444e-4	280.38226837504	0	364.9108669502578
34	102	8.323529040534297	NA	0.10044237556501863	47.64742211108894	0	44.721052734719144
34	98	77.05141954310585	NA	4.678686153052966e-4	656.358269508841	0	753.0429456380589
34	23	2029.8469112211267	NA	117.71977802779745	9870.709636740405	0	8463.993819687867
34	31	6.671366539465413	NA	3.3440702068771554e-4	53.99834314611447	0	64.33441966050813
34	103	21.15629687031573	NA	2.694457432389202e-4	188.15821396809804	0	203.61627824895265
34	50	14264.903773873148	NA	797.583478423286	69195.27118727315	0	59852.999632048195
34	70	25.54569581904733	NA	3.986148115168357e-4	203.17001868783348	0	232.75924148176156
34	105	63.838253162353034	NA	4.408134278435887e-4	436.49723478471583	0	1752.3485226786377
34	21	18721.699605618258	NA	1130.9056117944951	91233.1643307582	0	77802.29950769182
34	6	15.283884329933802	NA	1.9233112167912553e-4	129.42918859277427	0	154.9104783944414
34	53	179.18265338184085	NA	8.843097826458495	881.6749202047554	0	780.7965270176355
34	64	476.04151912013805	NA	21.491262141360917	2425.4200340976085	0	2100.0055926256255
35	22	114702.44121987585	NA	6946.443495262919	519917.3279305251	0	456530.58920422476
35	37	13.789374198477352	NA	6.305599878075628e-6	118.40939276663208	0	172.58902824582535
35	56	117.0694455364135	NA	1.3658524085190334e-5	951.6965426278439	0	1649.346773647341
35	49	23500.432069826435	NA	1383.4751324592476	106086.89728849112	0	94471.82778326244
35	33	6236.308247832525	NA	363.1785923587809	28298.097633865757	0	25190.3813385154
35	97	39.126646180325885	NA	7.30326426994437e-6	311.2663327622278	0	486.9903697822628
35	107	19.175815714423525	NA	7.043116469180619e-6	153.17882255501232	0	465.7621604311524
35	96	10930.979799719262	NA	605.4860690895943	51932.70216037906	0	43933.43366408459
35	108	15536.016899703784	NA	846.2390301657202	72875.41213489692	0	63126.72160312874
35	94	8.536484370002231	NA	7.0356878956349936e-6	67.97173720342185	0	93.91598303006015
35	30	0.5585552235887802	NA	2.546302598752665e-6	4.512273163464838	0	5.064381303083669
35	1	15.926778885078406	NA	0.4082077564038703	89.38866020319067	0	77.53176691625627
35	72	4.62646382955719	NA	7.2850849502041305e-6	36.98367161500709	0	47.82786073514416
35	67	0.19283996984200827	NA	5.94421683505512e-6	1.508091465321977	0	1.7093388568374972
35	73	2064.618782641673	NA	103.12000608154509	9985.65670162129	0	8617.441340397088
35	82	2677.6738267874093	NA	151.63891212114453	12382.88242799688	0	10716.07037604798
35	52	16.233387701905244	NA	8.77635191043093e-6	135.32222195985835	0	187.1156488198913
35	89	13.806782626547847	NA	7.6076326659874075e-6	124.32224367030105	0	131.44134111333463
35	95	6.348306656955601	NA	5.335711356403401e-6	52.568686243813204	0	74.22049383053647
35	59	60.86622451487664	NA	2.540114026558749e-5	548.3124080169696	0	649.0605526919626
35	48	9.772385155956911	NA	1.0231367217333902e-5	83.62140966135917	0	108.64447571601633
35	35	9.14172493210684	NA	2.0046028253837137e-5	73.74049295137543	0	100.80079573782788
35	44	12.63253477205751	NA	6.836757224102222e-6	111.67709857200745	0	139.44109350738526
35	47	25.258703431722083	NA	2.2353540571549703e-5	194.82514603102743	0	262.08160277356643
35	61	11.769439502341012	NA	5.927030244669378e-6	103.73246939929464	0	142.59736220996376
35	10	187.95973698290908	NA	1.4293329661467344	1149.7064439637631	0	1028.735115116608
35	101	140506.43699009338	NA	8347.409931610617	645838.733324049	0	561939.5582973969
35	58	8.039161849474544	NA	9.300916928249813e-6	65.4513035219095	0	91.35109756812571
35	91	11.5723584056806	NA	1.7728222342219777e-5	94.33808583867643	0	111.05935375943928
35	110	13.96606808844097	NA	9.826224120827146e-6	116.87490476299607	0	163.68178526317473
35	4	14.939202755853657	NA	8.458677378129914e-6	131.25860956043695	0	170.37080392330762
35	36	5.156375064712741	NA	5.434452030754517e-6	41.57137968723674	0	52.57077212463561
35	109	428.93389084441236	NA	2.619071510527339	2571.280304272079	0	2412.148449873901
35	40	6.171315215260495	NA	1.674514718655712e-5	48.370944874448206	0	61.87473058372625
35	57	49.04864438114832	NA	2.6231140509862128e-5	420.6435531815274	0	564.151928047196
35	65	233.19406030961767	NA	11.839218260814839	1134.0696698761028	0	1049.2186012261966
35	62	27.894811752145056	NA	2.491803115896815e-5	241.92865034198698	0	314.893892285331
35	13	8797.011630401888	NA	431.5520343790257	43755.68892057623	0	36490.32539863247
35	43	0.8629925335920198	NA	1.963510012231302e-6	7.24683467230466	0	8.295112092063905
35	32	1.5375674825296244	NA	4.0772778863378784e-6	12.797442741407203	0	14.088952675358398
35	51	1329.340966238555	NA	77.4662459008409	6352.601204198991	0	5214.848944618833
35	81	39.993166463901524	NA	9.045038779064324e-6	327.6577025750596	0	483.1601262598199
35	46	470.28552861995956	NA	3.3539698491186813	2908.3318296554285	0	2533.023418960654
35	102	1.8740869123983723	NA	5.263942542035031e-6	14.929836767072802	0	23.719045184297777
35	98	27257.26572175886	NA	1487.2175420723142	132873.657989227	0	111762.58502088458
35	23	11.042661897880928	NA	5.731219255928176e-6	98.98497933891352	0	104.61439262085526
35	31	10.0009439754709	NA	1.2491808128640029e-5	83.03963320499113	0	99.01550190745928
35	103	27.447326510206977	NA	7.402228359241288e-6	218.770607983013	0	309.02614895027875
35	50	115994.15769395452	NA	6754.866811315691	531955.66907266	0	469682.3247164398
35	70	38.13595831161858	NA	4.1975465913650234e-5	332.9743913922032	0	475.8028924429337
35	105	5367.275862316832	NA	224.7143660774988	26031.87064339763	0	23742.084420663108
35	21	5693.093220613977	NA	311.5868699354668	26886.847342194287	0	23442.28764348624
35	6	1154.4541600208695	NA	48.9391212035382	5773.116789029279	0	5239.851865295483
35	53	18966.857795271524	NA	1128.5005422340782	86751.74975131321	0	75245.39071805235
35	64	17.67035931412988	NA	3.176350070478186e-5	138.79415864440054	0	163.35213958625448
36	22	13196.134537124193	NA	739.9657062905949	63215.17071722985	0	55449.815643498856
36	37	11098.812943342604	NA	624.4946714977865	53613.21015736508	0	45840.6127969573
36	56	143.8480871102422	NA	1.775923932017138e-5	1148.9152038006853	0	1892.3678646503924
36	49	18.48411500120432	NA	1.5908006400686443e-5	161.90850593853432	0	221.12510365221405
36	33	21147.482822111975	NA	1218.7182260938923	101587.09223534101	0	87882.3174662108
36	97	37.62147448753574	NA	1.3191892734903178e-5	304.3406361076198	0	456.90337041075287
36	107	16.04555160364824	NA	7.44912949861546e-6	142.23512920923105	0	178.33432134741602
36	96	44.59184633530808	NA	1.2344073506538698e-5	386.4612534014409	0	508.2589551547435
36	108	27783.38140021133	NA	1536.9151494806376	133642.19519423856	0	115313.12194875718
36	94	7.586048805384692	NA	8.207666433103536e-6	63.676526734084746	0	81.81569047684893
36	30	0.5803554508147398	NA	4.977260361562893e-6	4.362558909119589	0	6.323374657092861
36	1	15.836148126732994	NA	0.411100110512998	84.21964854942989	0	82.02418734917524
36	72	5.457192275971592	NA	6.796678329253482e-6	41.728264686728664	0	58.511575796695006
36	67	0.1828499735329428	NA	2.9261898997404503e-6	1.4316389520166715	0	1.9053428840094573
36	73	216.47073419071225	NA	1.6654318110840656	1363.2738036100443	0	1262.9709996327126
36	82	6.537449648103677	NA	1.639415395376078e-5	51.31236285371279	0	63.223814957840936
36	52	18.4166933160353	NA	1.1072769448160377e-5	149.87123669912725	0	225.84166973908205
36	89	15.644477584541631	NA	1.083666695185523e-5	132.9585840494015	0	167.30620380121223
36	95	5.508346257971267	NA	7.229754588140757e-6	43.76106196039369	0	61.50447649720055
36	59	55.45263608928983	NA	1.7955891093724742e-5	490.11846720460323	0	652.8443805852755
36	48	11.109715174376065	NA	6.95267339316982e-6	85.91700668680534	0	133.61778749537106
36	35	7.882250499311865	NA	1.3162113187146332e-5	70.77550589990294	0	75.10016686592978
36	44	111260.86897134443	NA	6453.3083873752985	518191.31358134607	0	465484.8536289641
36	47	20.807362805426227	NA	9.524329499259216e-6	191.43101005771874	0	220.32235305033558
36	61	14.994789770267861	NA	7.356587849368068e-6	107.10625178318723	0	377.7304845913557
36	10	14.972517566697032	NA	9.693938678506623e-6	129.3352529624862	0	158.6973297067356
36	101	4490.924890472098	NA	209.03546565179434	23033.26145431914	0	19780.629170719247
36	58	7.146080102612745	NA	1.688650821283374e-5	56.219528205079236	0	82.62492118266071
36	91	11.553333747529965	NA	1.5073390276617946e-5	103.6879106539736	0	121.96424285779966
36	110	13.884043430430383	NA	1.1271876831647906e-5	125.06030369791623	0	145.6249785680015
36	4	16.071843424654183	NA	9.676204063181775e-6	137.91516369016506	0	210.48243320341064
36	36	5.8238874676079	NA	4.301201809647712e-6	47.56993746493146	0	90.36281380022874
36	109	2856.4893490866607	NA	122.88130907364115	14344.187514362511	0	13299.163104771418
36	40	138.3890702878808	NA	4.673097670230915	735.8718794982465	0	655.577807523679
36	57	41.751173663029675	NA	3.2820375330221764e-5	349.80469394042063	0	524.2970156142884
36	65	2.916869079641033	NA	8.375595033956934e-6	24.089114846876306	0	27.97788575238497
36	62	23.819751824175754	NA	1.5466422861951286e-5	202.29967308641116	0	258.7724560894449
36	13	929.0319517620605	NA	5.480644924766123	6014.016203437999	0	5681.473231879465
36	43	228.9698482084663	NA	13.037837499186045	1120.3031347410968	0	944.7040801008982
36	32	1.5719102929075937	NA	5.358546421274662e-6	12.364226074669869	0	25.16117396113162
36	51	43.54043063509516	NA	0.9880844822864155	239.4675038849587	0	217.50239909565317
36	81	570.1605590399423	NA	3.2193607486874867	3622.0113435891917	0	3330.2682581609224
36	46	37.61893491720429	NA	1.311447539390116e-5	333.40664824232755	0	372.4532156000065
36	102	1.831283535828641	NA	4.588224972576334e-6	14.96500422433134	0	17.72750410390031
36	98	22695.843441728575	NA	1106.557680712122	113754.38220780504	0	98993.85580597921
36	23	11.404016960055486	NA	8.679553474728052e-6	102.7108633106215	0	119.41880123176375
36	31	8.492714430595328	NA	9.10570678838697e-6	71.29402872356822	0	86.5721259404254
36	103	29.607344524559565	NA	1.2805888644232034e-5	229.34703000046787	0	393.1838210904919
36	50	49210.12289637919	NA	2747.400406691197	241155.12273455033	0	203413.0343048019
36	70	34.79785051619935	NA	2.2413457549505114e-5	312.1359081181621	0	374.1187044602446
36	105	68.67045414908176	NA	2.7382797770762435e-5	590.2932192414484	0	701.3034354444567
36	21	5181.351650309899	NA	265.0243009871942	25130.363747540414	0	22284.243856381545
36	6	436.9542794369112	NA	10.232404033229788	2409.438142471638	0	2189.0472854618383
36	53	1313.5746233376021	NA	71.7108917284873	6340.083360302327	0	5527.279037434541
36	64	168.4281526022176	NA	1.261550212098903	1009.4995355514513	0	915.49825350696506
37	22	38.14770814460686	NA	5.882102237125343e-9	327.01041792171037	0	515.6484582509283
37	37	21.301508021706535	NA	5.095394221959408e-9	194.302656804739	0	304.4851992671127
37	56	161704.7748886397	NA	6216.435203782104	877577.9538617703	0	934495.8940970794
37	49	32.041639339258865	NA	5.64896570720678e-9	242.39899888789407	0	622.2620055368462
37	33	13.319658652831988	NA	4.199052983581894e-9	92.00960860972258	0	263.28667388708226
37	97	75.55140422643413	NA	6.627326732782003e-9	550.8382150693237	0	1160.6418504653225
37	107	35.25512551186573	NA	8.200973155938923e-9	272.34298633461003	0	987.1507677789114
37	96	504249.2140266276	NA	22143.331903389473	2670220.54610434	0	2744501.462942566
37	108	90.05364803585415	NA	5.39659344820517e-9	636.6903595107646	0	2887.375902048575
37	94	13.592497359259914	NA	7.030086990991005e-9	108.17545621690499	0	286.7318038769215
37	30	1.1152786562087542	NA	2.721446833931823e-9	8.986541124187937	0	19.558430302546448
37	1	1.9558031758460905	NA	3.2247720482171434e-9	14.749442793204684	0	34.46976873394817
37	72	9.656106745941571	NA	4.772181659499665e-9	77.66764121774872	0	152.4548039586398
37	67	0.26486220619340506	NA	8.572108009239267e-10	2.097114806741967	0	3.4486071216139673
37	73	21329.095927406048	NA	904.649516572904	118622.72343618769	0	121604.39922616014
37	82	10.900710792400544	NA	5.316902700281537e-9	86.72202730868574	0	162.30426332034497
37	52	835.3791248528022	NA	4.170823683729399	5076.644444332137	0	5766.441708278887
37	89	31.00835810785005	NA	4.569074901561431e-9	197.22741367933878	0	694.6078190314398
37	95	13.480356680535216	NA	4.69391749329191e-9	108.24366282417863	0	233.7819148151229
[truncated: 4,986 more rows]
