# Supplementary material for: A multiview model for relative and absolute microbial abundances
Source: Biometrics. 2021 Jun 8;78(3):1181–94. doi: 10.1111/biom.13503 (PMC8982138; doi:10.1111/biom.13503)
Supplement: Supplementary file 2 — Supporting Information [file BIOM-78-1181-s001.zip › est_concentrations_unadjusted.csv]

taxon	subj_id	est	obs	cred_int_lower	cred_int_upper	pred_int_lower	pred_int_upper
1	22	148421.64432180396	148424.325	147677.7652034197	149169.833632075	NA	NA
1	37	0.11894151194923284	0.09375	2.974584281014966e-9	1.051558736284832	NA	NA
1	56	384.7596579273152	385.685175	346.15100846708003	424.31118654308455	NA	NA
1	49	6610.756166227263	6610.72425	6454.757052930932	6771.409384628992	NA	NA
1	33	19993.224030863938	19981.3125	19716.43363913452	20277.537593568788	NA	NA
1	97	0.10336869090479359	0.0938	4.412978206837811e-9	0.8954699194605674	NA	NA
1	107	17398.61084005916	17385.233203125	17138.203717406417	17652.41559892254	NA	NA
1	96	6678.0524751743305	6680.1720703125	6519.186920166532	6836.608989265108	NA	NA
1	108	2588.892346113884	2589.3791015625	2490.606230637645	2687.7262262106074	NA	NA
1	94	0.11253962487974425	0.348	2.961493525286382e-9	1.0434717543638468	NA	NA
1	30	0.09710970503047293	0.09375	4.430764061439482e-9	0.8725847954670186	NA	NA
1	1	0.11039363643682702	0.09375	2.718152148536248e-9	0.9846694261540434	NA	NA
1	72	0.11718004989406738	0.09375	4.600503754864471e-9	1.0688802389016256	NA	NA
1	67	0.06748631551856744	0.09375	2.177656915286141e-9	0.6063346983913258	NA	NA
1	73	1276.8337209800754	1279.421923828125	1208.0389713670725	1347.3672234853677	NA	NA
1	82	17930.52389148544	17975.37890625	17675.222818694503	18192.330264895885	NA	NA
1	52	0.11299270107214077	0.0938	2.338648706956811e-9	1.0140253394310106	NA	NA
1	89	0.10888441274369395	0.0938	1.871519211567877e-9	0.9504822478843655	NA	NA
1	95	0.11760954590296342	0.0938	4.6799280272960484e-9	1.0769984694737735	NA	NA
1	59	0.10977083707620078	0.0938	4.4465907591741074e-9	0.9328891049650534	NA	NA
1	48	132.4575872497792	131.68432499999997	110.95190947356942	156.35191669922293	NA	NA
1	35	0.11200002555219325	0.09375	2.636501366129247e-9	0.9778328679772146	NA	NA
1	44	0.10847045876604057	0.09375	4.596038390517211e-9	0.9745981437397898	NA	NA
1	47	0.10613771542279621	0.09375	4.3614222220294574e-9	0.9457396243616516	NA	NA
1	61	0.1115355564801067	0.09375	4.072618876651165e-9	1.0170490630483076	NA	NA
1	10	7713.674505918042	7711.455	7540.927696766802	7889.964500496179	NA	NA
1	101	98585.03192713711	98577.6	97981.65365746408	99193.71720877648	NA	NA
1	58	37.68217500449044	38.818904113769534	26.730850654169313	50.424489940385385	NA	NA
1	91	84.36734973027369	85.26318054199218	67.84209553979589	103.39367022125013	NA	NA
1	110	77.5698265891674	78.76109619140625	61.34216499255968	95.76845715127929	NA	NA
1	4	125.64573337309638	126.481425	105.02778627679793	148.9865490418786	NA	NA
1	36	0.11073491960087418	0.09375	2.338355866691143e-9	1.0014212143854446	NA	NA
1	109	168.50367329508344	169.41110229492188	144.37393262346376	195.2969384650088	NA	NA
1	40	256.06989955553087	259.83285	224.2626775984486	289.1773669213003	NA	NA
1	57	0.1106034417503403	0.0938	4.038735363069252e-9	0.9513253721651442	NA	NA
1	65	12277.417238790285	12234.465	12065.468744601212	12492.220954246612	NA	NA
1	62	0.11183160277646333	0.0938	3.4445953559905723e-9	1.0397499244257904	NA	NA
1	13	2930.6036196483387	2930.31675	2827.800029718668	3036.2818506898425	NA	NA
1	43	20.232752522961928	22.6889175	12.715141513862129	29.410938906251868	NA	NA
1	32	0.1029166695660775	0.09375	4.921264467177148e-9	0.9494937376046216	NA	NA
1	51	6727.874170076126	6849.49725	6572.406348692491	6888.115235461245	NA	NA
1	81	144.5568623188139	145.97745	122.162499852546	168.5072110777808	NA	NA
1	46	198179.57494981866	198018.6	197326.59261220827	199038.4419751032	NA	NA
1	102	0.10887915681105306	0.0938	2.8141468754056718e-9	0.9673761907051387	NA	NA
1	98	98891.27458237806	98899.125	98274.01421375615	99501.46651239379	NA	NA
1	23	0.10879541906080781	0.09375	3.357515412650575e-9	0.9848403981076477	NA	NA
1	31	0.11035025471110088	0.09375	3.754023176075542e-9	1.0217911645308213	NA	NA
1	103	0.11461578487802059	0.0938	5.809243598763189e-9	1.0452956800348439	NA	NA
1	50	42205.8376875554	42209.4225	41812.3658388219	42599.69372434869	NA	NA
1	70	0.10383604791130636	0.0938	3.750556086684011e-9	0.9287695885808988	NA	NA
1	105	27458.60970161192	27460.71796875	27140.620767468445	27781.7634359963	NA	NA
1	21	13995.201794367962	14002.0125	13762.570906845976	14221.514081750445	NA	NA
1	6	47750.01973125391	47730.72	47329.51788199723	48174.749290431064	NA	NA
1	53	7325.50908255566	7381.7475	7162.205327326626	7494.800220732826	NA	NA
1	64	0.1071236995813906	0.09375	2.9969184063671015e-9	0.9560308270041402	NA	NA
2	22	9055.239067282904	8975.337890625	8870.881073064911	9237.112454646227	NA	NA
2	37	2242.344506199178	2246.080078125	2150.6745755940733	2336.046636135673	NA	NA
2	56	15878.188554808767	15859.332421875	15637.781712946895	16122.440116551978	NA	NA
2	49	362559.38558550464	362878.3125	361369.1642943321	363717.8468931873	NA	NA
2	33	18643.226649402994	18732.130078125	18379.55447435452	18900.98184466435	NA	NA
2	97	91.05596328050994	91.4205047609999	73.37090512798291	110.60867453381314	NA	NA
2	107	18640.73895823506	18555.92109375	18375.225870222126	18908.995801268222	NA	NA
2	96	63655.37880789914	63579.54375	63157.33208894851	64148.176714204244	NA	NA
2	108	17848.28659569828	17838.905859375	17586.93417528876	18111.072877492454	NA	NA
2	94	0.12526462111906048	0.09375	1.3191393657327701e-8	1.1060106574066413	NA	NA
2	30	0.10819636967837093	0.0938	1.6367895012031654e-8	0.9562245072053965	NA	NA
2	1	0.11750523766999312	0.0938	1.594362216330911e-8	1.0117005335766411	NA	NA
2	72	0.12418527733495996	0.09375	1.5331215808546095e-8	1.0836135571522036	NA	NA
2	67	0.07561135854475055	0.09375	1.3203958827130792e-8	0.6520201725127007	NA	NA
2	73	38818.064075591035	38698.471875	38431.77561670525	39201.903081589764	NA	NA
2	82	3463.6818845998855	3436.020703125	3350.8023111323437	3577.865881019935	NA	NA
2	52	0.12634385445036142	0.09375	1.7424129557451152e-8	1.109147572825334	NA	NA
2	89	0.12940391233264115	0.09375	1.4723740675896154e-8	1.1885433817486153	NA	NA
2	95	0.1267188828134413	0.09375	2.0653721559426217e-8	1.1368223628947514	NA	NA
2	59	0.12394387682970223	0.09375	2.0567783716036645e-8	1.0447290529667288	NA	NA
2	48	5152.6969787085845	5144.3396484375	5015.910001805165	5296.485386486266	NA	NA
2	35	0.12831859394561407	0.0938	1.48141546205538e-8	1.0912595456373377	NA	NA
2	44	39249.743966888425	39268.36875	38869.61060198536	39637.88442879578	NA	NA
2	47	462045.3054122151	462179.8125	460742.20358568017	463350.8911497289	NA	NA
2	61	0.12979399711586448	0.09375	1.1479719342128376e-8	1.1380399113446853	NA	NA
2	10	43687.57658857789	43714.434375	43278.15944376441	44091.422940504875	NA	NA
2	101	13608.892143000001	13580.3671875	13376.902813400313	13841.562309918207	NA	NA
2	58	3.9830438669443815	4.671025371554999	1.1503657549206858	8.544217129140478	NA	NA
2	91	0.12309135023110236	0.09375	1.4876057026556751e-8	1.0939289897837625	NA	NA
2	110	12.92624488683172	13.2921501159749	6.888867367182652	20.980350188369528	NA	NA
2	4	3.986597923518984	4.8345766067475	1.0746405213861683	8.664924320896539	NA	NA
2	36	62.29008479039895	63.86502685545	47.62811574788217	78.42142748577254	NA	NA
2	109	620.4271186494623	621.723852539249	570.753384043428	669.6895626597285	NA	NA
2	40	147.11050039984153	143.51233520475	124.52193736711521	170.8709474096479	NA	NA
2	57	0.13069987319849216	0.09375	1.6556441226018567e-8	1.109056242726926	NA	NA
2	65	276.33810968513677	257.535827636999	244.60452871531564	308.7268129087457	NA	NA
2	62	0.12255170062203095	0.09375	1.0405998719646656e-8	1.078542101189239	NA	NA
2	13	285393.9341614392	285390.69375	284332.6028583481	286439.7350915793	NA	NA
2	43	97.87085054121025	104.615698242	80.50553064850267	116.90923406628511	NA	NA
2	32	0.12847256438410415	0.0938	1.6946506775309907e-8	1.0770700707617153	NA	NA
2	51	26470.18797721662	26483.46328125	26151.390212881197	26784.80848102122	NA	NA
2	81	1167.5800740199627	1161.3708984375	1101.41343513632	1233.1025961683401	NA	NA
2	46	39619.53649807677	39601.35	39231.62110187474	40006.05506730311	NA	NA
2	102	0.12140677369383	0.09375	1.6847804505174222e-8	1.0451558230706888	NA	NA
2	98	52118.895011120156	52096.340625	51677.58292853497	52569.19581642516	NA	NA
2	23	0.12604560033591908	0.0938	1.5969827874719686e-8	1.1011756792056075	NA	NA
2	31	0.12481103503412196	0.0938	9.638925089394178e-9	1.0931672358546853	NA	NA
2	103	0.13065224381921592	0.09375	1.2063924146821434e-8	1.1567145264360277	NA	NA
2	50	1001570.9992812397	1001647.125	999540.7566532344	1003544.0720409453	NA	NA
2	70	1.0315318255949577	1.2312342166874901	0.03523558076620429	3.5575398769182986	NA	NA
2	105	10719.279608400886	10722.964453125	10515.395060779147	10921.218241223523	NA	NA
2	21	17508.404288578367	17407.890234375	17253.321802175513	17767.762132925538	NA	NA
2	6	165388.4582208348	165391.66875	164566.3727341238	166202.0865985271	NA	NA
2	53	6493.644801656105	6463.2041015625	6341.009902078855	6653.518203031824	NA	NA
2	64	0.12415589257969262	0.09375	2.207749248798088e-8	1.0831446561245326	NA	NA
3	22	0.08242371075964605	0.1875	3.370692558205623e-10	0.7992915761550679	NA	NA
3	37	0.078663202025945	0.09375	3.367321111356329e-10	0.7850826718563697	NA	NA
3	56	26.889804702896928	22.62262115475	17.711988934120182	38.188977101360116	NA	NA
3	49	19253.082889619356	19392.528515625	18992.840817993452	19523.34348742168	NA	NA
3	33	0.07366989727804067	0.09375	2.7777808966951376e-10	0.7362116170704773	NA	NA
3	97	0.0795506264980549	0.09375	2.7242603040069426e-10	0.7528376022618076	NA	NA
3	107	140.0992257672438	141.7922790525	118.52691590643356	164.01540569406038	NA	NA
3	96	1362.431944358164	1349.31796875	1290.8716653685656	1435.7615220129603	NA	NA
3	108	4944.135399747221	4943.0478515625	4806.561611957782	5081.278484700609	NA	NA
3	94	0.07600060347221407	0.09375	5.930214951658846e-10	0.722894745083617	NA	NA
3	30	0.045588601582985055	0.09375	4.5008343861392543e-10	0.4445549880193713	NA	NA
3	1	0.05893928358009893	0.09375	2.520114749223817e-10	0.5745921140493739	NA	NA
3	72	0.07475007702897057	0.09375	3.6742968079198094e-10	0.7678443765923337	NA	NA
3	67	0.01710709520260351	0.09375	1.7439409458114298e-10	0.15710654748692524	NA	NA
3	73	10884.573101463197	10913.900390625	10669.50681543758	11090.71865128388	NA	NA
3	82	204.14723630498193	199.5310180665	177.6474046378614	232.7559406549565	NA	NA
3	52	0.083186667266538325	0.1875	3.07231649164047e-10	0.8132873104766973	NA	NA
3	89	0.07917203461574986	0.1875	3.1788027820071895e-10	0.7871200223085677	NA	NA
3	95	0.07587850220167916	0.09375	4.5473181355182177e-10	0.7784161186174767	NA	NA
3	59	0.08039484306896	0.1875	3.798447453771435e-10	0.7930481757906996	NA	NA
3	48	0.07939738245601007	0.09375	4.623001522491567e-10	0.7695591932632256	NA	NA
3	35	0.08054969531156302	0.09375	3.703516031251419e-10	0.8068453049145592	NA	NA
3	44	20.40894413034767	19.2765083313	12.578283705916292	30.04738775081415	NA	NA
3	47	0.07906936027433589	0.09375	2.9486896233995654e-10	0.7309592151692391	NA	NA
3	61	0.07514518870666187	0.09375	2.9303865175298316e-10	0.7409281485060468	NA	NA
3	10	0.9535815953338663	0.09375	0.026459192409854063	3.4201245072399926	NA	NA
3	101	1778.5110553729282	1779.5708496075001	1698.0783233708987	1861.5835626884384	NA	NA
3	58	0.07997024770262692	0.09375	4.790927377219461e-10	0.8040156903028584	NA	NA
3	91	0.08018488534445141	0.09375	4.349318788438776e-10	0.8024432205073653	NA	NA
3	110	0.07695187355430431	0.09375	2.706803658060456e-10	0.7766375854483011	NA	NA
3	4	0.07851313196421394	0.09375	2.1770063937203368e-10	0.7487292710860777	NA	NA
3	36	0.07790320963310901	0.09375	3.1329785903858625e-10	0.7668760816042886	NA	NA
3	109	99.88319935782916	101.28934020975	81.40365673577507	120.16247552583204	NA	NA
3	40	0.07637499026783477	0.349543440342	2.8338608548976214e-10	0.7524522477129304	NA	NA
3	57	0.07645447593492041	0.1875	1.7165870954097695e-10	0.7633002347264558	NA	NA
3	65	0.07343376540182572	0.1875	4.1173699828054586e-10	0.6915705253752417	NA	NA
3	62	0.08027112344420685	0.09375	2.9486504671600954e-10	0.771928383382931	NA	NA
3	13	9843.25929698221	9798.329296875	9646.263557472115	10040.643501544899	NA	NA
3	43	0.05203391232960931	0.474810469150499	3.8367026858002505e-10	0.48984702161934734	NA	NA
3	32	0.06573265364194945	0.09375	1.9910725765275292e-10	0.6406126967504162	NA	NA
3	51	4.143850168940085	3.3500081062350002	1.3450369229304158	8.494423474368617	NA	NA
3	81	0.07911424402513344	0.1875	4.415523409900768e-10	0.7825973402748057	NA	NA
3	46	0.08026273216598852	0.09375	3.7259600280568083e-10	0.773117603895494	NA	NA
3	102	0.07101033911461518	0.09375	2.505587609868401e-10	0.6588868955599367	NA	NA
3	98	11097.367686500209	11075.6625	10889.390528147285	11307.505391130975	NA	NA
3	23	0.08281361065698184	0.09375	3.6346074548860516e-10	0.802626123732752	NA	NA
3	31	0.08208762339431448	0.09375	4.557496539799469e-10	0.7880614728134293	NA	NA
3	103	0.0787407903178896	0.09375	3.869339660444477e-10	0.7635672277225064	NA	NA
3	50	38369.83532265802	38340.22734375	37979.48671293881	38756.4707843574	NA	NA
3	70	0.08469553457092811	0.09375	2.557602555891398e-10	0.8579880446843319	NA	NA
3	105	152.2593705114034	153.283099365	129.450054974226	177.36099218539	NA	NA
3	21	11087.650775306936	11066.607421875	10880.659510373527	11295.77991562973	NA	NA
3	6	0.07884000712079524	0.09375	1.8042506890912778e-10	0.7563896662080997	NA	NA
3	53	794.9864936278169	775.3067871075	742.3633558536736	846.9172945163679	NA	NA
3	64	0.08249065281254107	0.09375	2.4315962080077714e-10	0.8408868611902486	NA	NA
4	22	43505.61656430226	43500	43085.770763376684	43922.559177304596	NA	NA
4	37	3334.8354308072135	3340	3222.792444219429	3447.5936906629963	NA	NA
4	56	16399.596688614976	16400	16145.468356960628	16654.057712850932	NA	NA
4	49	25693.325275439187	25700	25385.134589597717	26002.157722332806	NA	NA
4	33	6778.205878008934	6800	6616.545742134859	6942.991106366992	NA	NA
4	97	326.6295111184462	326	291.7795602417546	363.8068666677369	NA	NA
4	107	6557.893595413865	6555.913499999999	6400.148750879255	6717.923198418558	NA	NA
4	96	15417.068691332215	15400	15177.36615380045	15660.978691561993	NA	NA
4	108	17815.072408672968	17815.9875	17557.384433365296	18083.099783233163	NA	NA
4	94	0.22633597900354654	0.0938	7.0060563859446495e-6	1.5919345610415894	NA	NA
4	30	0.19843032209577519	0.575	6.6835773203442864e-6	1.3741024060393063	NA	NA
4	1	9.340461984321855	9.17	4.575641170431445	15.753530550876725	NA	NA
4	72	0.21599064640906915	0.0938	9.43128423178645e-6	1.5182141354569239	NA	NA
4	67	0.1462585052431449	0.0938	7.631989371249403e-6	1.040802308822189	NA	NA
4	73	4677.777654953572	4684.91175	4544.680458750682	4813.58040831413	NA	NA
4	82	558.0631979493036	560	512.7928981829133	605.3854817311388	NA	NA
4	52	3.093335421800724	3.75	0.6821873655752977	7.35041344625339	NA	NA
4	89	0.2157837592582192	0.0938	8.522245075408991e-6	1.4923201187641921	NA	NA
4	95	0.22026988362589692	0.0938	1.0877334528299573e-5	1.4946996740116574	NA	NA
4	59	128.701487432444	129	107.84499717262271	151.32445590844537	NA	NA
4	48	11222.205352201883	11200	11018.032969289545	11430.47695931266	NA	NA
4	35	3063.4915824238396	3060	2957.6647820284966	3171.1755969565424	NA	NA
4	44	30613.254265014973	30600	30279.666152658177	30958.558333635978	NA	NA
4	47	24081.851677311308	24100	23774.029812514837	24391.438492667403	NA	NA
4	61	0.2219385819275595	0.0938	7.3947819064869424e-6	1.5523631724613811	NA	NA
4	10	2731.223566840509	2730	2628.558126929407	2834.7399411100073	NA	NA
4	101	31308.828835580694	31300	30956.88673734537	31661.977971669527	NA	NA
4	58	55.45234997639186	56.263305	41.7304451437642	70.95720479175225	NA	NA
4	91	0.22358478015741404	0.989	5.1400013865379266e-6	1.567052525255789	NA	NA
4	110	2.105965167539438	2.53	0.27346057059226253	5.656941290272392	NA	NA
4	4	0.21797619143839772	0.0938	8.138616600983084e-6	1.459103742700835	NA	NA
4	36	640.5201677930629	642	591.8213846754768	691.4780671290193	NA	NA
4	109	25254.153702027845	25266.315	24945.785395504652	25561.491208594223	NA	NA
4	40	15.90200519214512	16.4	9.054232692853288	24.501330857430563	NA	NA
4	57	0.2262684048406672	0.0938	6.3371283604598426e-6	1.546897940202298	NA	NA
4	65	78.30150496697185	75.7	62.263121835985466	95.97569164267118	NA	NA
4	62	891.995373252469	891	832.6791772182099	952.3432960358914	NA	NA
4	13	32097.59502545429	32100	31743.324894497564	32451.906809322198	NA	NA
4	43	28.510623764159703	28.9	19.26092271603774	39.46361218474486	NA	NA
4	32	0.21961628191503113	0.0938	1.2168836349295958e-5	1.4928946142740895	NA	NA
4	51	1940.652923268153	1950	1855.7913387081962	2028.3957428472788	NA	NA
4	81	192.64301284542222	191	165.9834957078945	221.36755803552086	NA	NA
4	46	2338.375321850039	2340	2244.8499148622313	2435.0655285370276	NA	NA
4	102	2.0106482999974817	2.05038825	0.2751990125098173	5.509804834818874	NA	NA
4	98	15000.414683298713	15000	14768.498095358053	15238.236084082304	NA	NA
4	23	126.47604091337594	127	104.96698303861035	149.16356141760573	NA	NA
4	31	0.2135745185446748	0.0938	9.620986300008983e-6	1.4521604967156316	NA	NA
4	103	0.22789558789868564	0.1875	8.500209495212673e-6	1.5567401892069144	NA	NA
4	50	89486.23922789574	89500	88891.77351265494	90110.30427170474	NA	NA
4	70	0.22272160834883162	0.0938	5.260963900027009e-6	1.513651978822859	NA	NA
4	105	26103.191386976483	26112.1125	25796.246245764483	26417.705263176536	NA	NA
4	21	19188.162301622688	19200	18912.701062534456	19463.090962179565	NA	NA
4	6	5032.199680764494	5040	4892.968008196215	5170.853257541371	NA	NA
4	53	6701.234944541953	6660	6540.908500590452	6865.743125930634	NA	NA
4	64	922.1873791093876	925.185	862.2302050394771	982.7159417280661	NA	NA
5	22	62456.92736250244	62445.271875	61961.59379654735	62949.25004400821	NA	NA
5	37	0.091365731231853	0.0938	3.9773727845318755e-10	0.8738041877388955	NA	NA
5	56	14465.940851243398	14462.23359375	14224.15738891896	14697.88914275221	NA	NA
5	49	153368.18725069406	153398.8125	152597.38045866005	154151.7453101932	NA	NA
5	33	6710.974169307915	6698.956640625	6547.2793545920495	6876.68564939589	NA	NA
5	97	0.09562102183296686	0.1875	2.4699726063422127e-10	0.8919806832164351	NA	NA
5	107	9630.653755895797	9634.965	9437.839737238188	9826.118783207196	NA	NA
5	96	118877.05899354903	118915.8	118184.85284951612	119552.40523441586	NA	NA
5	108	21486.801983213212	21487.1175	21203.592988355766	21775.075675924876	NA	NA
5	94	0.09190132316100444	0.1875	4.501759026747968e-10	0.8730720416955587	NA	NA
5	30	0.0841209141276106	0.0938	2.1485128216006802e-10	0.841880022256855	NA	NA
5	1	0.09308157371561689	0.0938	1.5071168124446808e-10	0.8999995648443291	NA	NA
5	72	0.09378677332897467	0.1875	3.458305806893003e-10	0.8945788600992937	NA	NA
5	67	0.06557317024324416	0.1875	4.901965454287376e-10	0.6170320406103356	NA	NA
5	73	30681.40697805077	30695.76	30341.680903865643	31036.419633832233	NA	NA
5	82	25.82080670564585	26.854705810546875	16.974535385693372	36.67531665691112	NA	NA
5	52	0.09826093838488974	0.0938	2.9452753478932764e-10	0.960963906625498	NA	NA
5	89	0.09355877147614414	0.0938	3.175534714828282e-10	0.8925734268078962	NA	NA
5	95	0.09392251319883717	0.1875	3.421005127833324e-10	0.8861145550715536	NA	NA
5	59	0.0904248784652982	0.187	3.3941935761376854e-10	0.8436573719166046	NA	NA
5	48	0.0923505338179114	0.0938	3.4598723767385063e-10	0.8877480093925306	NA	NA
5	35	0.09156057129868563	0.0938	3.121493900065234e-10	0.8904479839785296	NA	NA
5	44	0.09018727706219046	0.0938	4.2442749717378087e-10	0.877458454624161	NA	NA
5	47	0.09098379132037376	0.0938	2.493008929183484e-10	0.8924944183386783	NA	NA
5	61	0.09240051279137564	0.1875	4.831670884291664e-10	0.8775117052196894	NA	NA
5	10	0.09530637234498053	0.0938	2.0519064553648763e-10	0.9327676315308646	NA	NA
5	101	184727.76680364073	184742.175	183886.10989057057	185552.7194630952	NA	NA
5	58	0.9958260616181881	1.15229025	0.025237348876261195	3.7777211342397887	NA	NA
5	91	0.09085459811741883	0.1875	1.978727811085584e-10	0.8575574039444506	NA	NA
5	110	3.9750939333301853	4.314768	1.1049852571657683	8.799261057982005	NA	NA
5	4	1.0125115046366175	1.9756222499999998	0.022890887797651836	3.892460374011663	NA	NA
5	36	0.09376649412590271	0.0938	6.194782371250656e-10	0.896982155137337	NA	NA
5	109	3124.070895353331	3126.591	3014.9717381688647	3234.633102872314	NA	NA
5	40	13.860581574642051	14.800529479980469	7.715378703837832	21.89682547851018	NA	NA
5	57	0.09097404209503951	0.0938	2.3019602092255197e-10	0.8778747547325204	NA	NA
5	65	123.5019019531387	124.64908447265626	102.67760336222487	146.70867212804055	NA	NA
5	62	28.959774334326074	29.093715	19.347767219594022	40.23648973906522	NA	NA
5	13	90091.48381496104	90081.15	89506.73611781541	90687.56672637773	NA	NA
5	43	2.870002544638113	0.0938	0.6215809706315419	6.828314724297807	NA	NA
5	32	0.08683728705984078	0.0938	6.660888149146965e-10	0.825901826543642	NA	NA
5	51	319.44398196344076	293.62814999999995	285.57589807562863	354.6674668618691	NA	NA
5	81	178.97407473208733	179.6827880859375	154.02118574767562	205.6086288494792	NA	NA
5	46	0.09361866362264233	0.0938	5.00450097251169e-10	0.8983217191411064	NA	NA
5	102	0.09289337606368549	0.1875	4.750829822283333e-10	0.8732900267009407	NA	NA
5	98	471797.9782834889	471849.6	470436.6114490169	473112.6571746424	NA	NA
5	23	0.08724944777513785	0.0938	3.507299843638641e-10	0.8522187220914486	NA	NA
5	31	0.09069793371102713	0.0938	2.622618858473648e-10	0.8596561438394558	NA	NA
5	103	0.09159849220068308	0.1875	4.535217917691363e-10	0.8613764534085686	NA	NA
5	50	38798.48679897975	38730.093799999995	38424.6439693855	39172.491926156785	NA	NA
5	70	0.09061865197700891	0.375	3.1734135206022104e-10	0.8367273661674429	NA	NA
5	105	27703.267543526392	27710.8875	27388.045449288442	28027.500287714567	NA	NA
5	21	50121.69663309845	50132.11875	49692.38671325974	50560.919470836896	NA	NA
5	6	13537.246826847255	13531.423828125	13302.101259671821	13768.143653448635	NA	NA
5	53	6358.741246290738	6328.5087890625	6202.705126033451	6514.701402812854	NA	NA
5	64	0.09346464558644121	0.1875	3.9264203396285176e-10	0.9240684821568349	NA	NA
6	22	1520449.6051656194	1520000	1518001.5364809295	1522834.3107794062	NA	NA
6	37	5440024.30988672	5440000	5435548.619619162	5444760.131078637	NA	NA
6	56	1989965.2109794677	1990000	1987151.0272404517	1992783.5819022234	NA	NA
6	49	869236.7035273598	868624.35	867410.7031047742	871018.19929569	NA	NA
6	33	208645.92849312793	208781.325	207743.77622642438	209547.78543795587	NA	NA
6	97	4219948.535095563	4220000	4215945.975975933	4224014.515313538	NA	NA
6	107	1995904.9790155715	1995917.25	1993166.3081924345	1998675.1384727457	NA	NA
6	96	3519887.8096441594	3520000	3516189.7892898996	3523597.2230699505	NA	NA
6	108	2841965.1735080723	2841992.4	2838771.186065651	2845145.493364395	NA	NA
6	94	7.061511035235497	7.4147592544575	2.8864177444288313	12.942563312361838	NA	NA
6	30	1.101346169289102	1.1884376764275	0.04304742861411713	3.815231280677727	NA	NA
6	1	134311.82827162597	134304.853125	133598.83146476615	135033.35212673686	NA	NA
6	72	3.1025052648597495	3.51726894378749	0.646452118954016	7.451885342141881	NA	NA
6	67	0.2005903459625221	0.09375	5.012179399016576e-6	1.3929625211149415	NA	NA
6	73	1029629.8714168913	1029693.975	1027630.2014182664	1031665.1282581557	NA	NA
6	82	561639.3234903199	561900.525	560176.1736605407	563139.6846394235	NA	NA
6	52	0.2299397100291443	0.610244393349	5.88243686385813e-6	1.545962299757685	NA	NA
6	89	1.1523547256837843	1.2912278652225	0.04476431238905753	4.087091240816856	NA	NA
6	95	0.23535990143621285	0.4914035439495	6.689132528660815e-6	1.629593842239557	NA	NA
6	59	0.23572524528749048	0.8849095344525	3.767084938809647e-6	1.5430555179430665	NA	NA
6	48	524662.9997280779	524563.9875	523252.3551231503	526090.858689177	NA	NA
6	35	696705.0838613533	696484.8	695087.9445665859	698285.8825981843	NA	NA
6	44	184324.39692809305	184295.34375	183491.49847017712	185149.35740510514	NA	NA
6	47	7350154.9740156755	7350000	7344934.233254738	7355367.385903742	NA	NA
6	61	0.23522403204865425	0.09375	7.431339796023105e-6	1.5681734547790631	NA	NA
6	10	2449930.785043878	2450000	2446859.1411310583	2452983.427647614	NA	NA
6	101	630505.293325916	630551.025	628962.4134916575	632079.7187089816	NA	NA
6	58	3625.688881844213	3627.957	3510.202095159511	3741.2804243305245	NA	NA
6	91	8564.788867563468	8571.701367149999	8386.651305830905	8748.55070382478	NA	NA
6	110	44310.8798387904	44288.8575	43903.102307390705	44719.71119038825	NA	NA
6	4	211172.12266360153	211189.5375	210264.79225212432	212091.38898910434	NA	NA
6	36	255.17813546175665	256.60275878925	225.13777091347566	287.578912299946	NA	NA
6	109	50587.03292978281	50590.08	50145.21718931517	51031.07944472998	NA	NA
6	40	53654.5369126205	53746.89375	53216.16878369911	54112.45602564927	NA	NA
6	57	35046.49292834147	35049.82734375	34675.232782319734	35418.75661505076	NA	NA
6	65	316492.01032270415	317281.9125	315375.37504165084	317637.5962176003	NA	NA
6	62	4400005.598063285	4400000	4395878.84243882	4404067.367135159	NA	NA
6	13	3939912.4865512745	3940000	3935982.6190639874	3943840.719490699	NA	NA
6	43	854.9112974990624	862.926635745	800.07058146592	912.7755010354269	NA	NA
6	32	1246.7457153900964	1236.743408205	1180.639706123988	1317.6323167782928	NA	NA
6	51	286048.4283584892	285997.9875	284995.6913497272	287108.59526299534	NA	NA
6	81	130478.73462545965	130435.115625	129780.69589337727	131200.92738056867	NA	NA
6	46	1470510.8215634828	1470000	1468086.6352029005	1472911.7432572572	NA	NA
6	102	199.51604621179018	198.11370000000002	172.9683535911353	228.4511381030619	NA	NA
6	98	4690093.77253795	4690000	4685799.264960331	4694332.537937969	NA	NA
6	23	268.7590281375235	269.3337524415	237.4394194046828	302.7885668456778	NA	NA
6	31	519.6568165998007	519.08708496075	476.03906851918805	565.1279952923442	NA	NA
6	103	15.138839044375988	15.251715	8.354735364394692	23.69704707910495	NA	NA
6	50	164745.43801831314	164737.03125	163933.79464807734	165525.23544826137	NA	NA
6	70	21.092755651068078	21.196549987799898	12.8860147705699	31.276716394674022	NA	NA
6	105	1237507.1375506418	1237554.6	1235333.022575332	1239621.4710079667	NA	NA
6	21	3219891.634346793	3220000	3216316.43056765	3223469.5983849564	NA	NA
6	6	3299979.7644389076	3300000	3296465.102976283	3303434.6450575017	NA	NA
6	53	203425.29320137104	203625.61875	202526.62863737112	204318.42297161423	NA	NA
6	64	0.24127838018545253	0.09375	4.803746460605879e-6	1.650890776637643	NA	NA
7	22	0.07236079984032502	0.0625	9.43254922887291e-13	0.7669992785004618	NA	NA
7	37	0.06236727566770716	0.0625	5.256302616836288e-12	0.6805254193048904	NA	NA
7	56	0.059001731125186065	0.0625	2.3237935378410106e-12	0.5924211391724739	NA	NA
7	49	0.05911813320396916	0.0625	2.096174522477386e-12	0.5694880229449241	NA	NA
7	33	0.06160753558878134	0.0625	3.510995869645173e-12	0.6130974062840673	NA	NA
7	97	186.8508626271567	182.57928466796875	161.52029845268632	214.26406561817132	NA	NA
7	107	0.06898686621248644	0.0625	3.067612988988539e-12	0.7307107865632653	NA	NA
7	96	0.0655172699563138	0.13157719373703003	2.1010329104614195e-12	0.6881912393032316	NA	NA
7	108	0.06761312785259545	0.0625	2.2473636523806172e-12	0.6941589767578442	NA	NA
7	94	0.05531226962431578	0.0625	2.710223647159445e-12	0.5707115228359988	NA	NA
7	30	0.04714898571170231	0.0625	1.4928510292201927e-12	0.47555226820658325	NA	NA
7	1	0.05632898097298675	0.0625	1.3247236279053004e-12	0.6036548569946805	NA	NA
7	72	24426.129628388582	24421.7125	24127.024872882375	24733.357529038738	NA	NA
7	67	3194.633627042226	3172.5130859375	3086.2135147277554	3306.9115787237693	NA	NA
7	73	0.06117876190490417	0.0625	9.77687003350449e-13	0.6005341484058155	NA	NA
7	82	0.06524214948736669	0.0625	2.282298770330848e-12	0.6558471690331533	NA	NA
7	52	0.06498561292734928	0.0625	2.0008275461543536e-12	0.6581463494577531	NA	NA
7	89	0.05944555725832975	0.0625	1.5146847900681213e-12	0.6139570273535211	NA	NA
7	95	0.955598448301048	0.0625	0.02228386751403485	3.598778678354014	NA	NA
7	59	1311150.0193060595	1311173.3	1308931.916194532	1313309.1994945833	NA	NA
7	48	94203.54027467966	94154.775	93619.95887126753	94795.2877980755	NA	NA
7	35	0.0636096218279249	0.0625	3.3618536209775474e-12	0.6815944225717596	NA	NA
7	44	0.06679719888948941	0.0625	1.7384542585709221e-12	0.6935877955795108	NA	NA
7	47	0.06710053864173467	0.0625	2.7609601290385054e-12	0.7040399947966294	NA	NA
7	61	0.06172237230178671	0.0625	1.9562990757128006e-12	0.6829946833534056	NA	NA
7	10	0.06074673393640821	0.0625	3.741005839496132e-12	0.5915834550888872	NA	NA
7	101	0.06568929692895722	0.0625	2.974624239059657e-12	0.705286366785376	NA	NA
7	58	282398.73432873125	282386.875	281359.67510889855	283437.0289293397	NA	NA
7	91	153108.31435092323	153096.1	152335.73940959663	153878.75202994465	NA	NA
7	110	0.06233481579914244	0.0625	2.606949757359339e-12	0.675230881630347	NA	NA
7	4	2051.154340245308	2053.8931640625	1964.8655158198717	2142.228101315406	NA	NA
7	36	0.06360636339504921	0.0625	3.2559425315145e-12	0.6197639854738461	NA	NA
7	109	0.06606055756217058	0.0625	1.425097629155098e-12	0.7093914929630721	NA	NA
7	40	0.06263293030795894	0.0625	2.696541735890428e-12	0.6446157837884025	NA	NA
7	57	0.06553362303135654	0.0625	1.7677860019127057e-12	0.6785061407445704	NA	NA
7	65	0.06550058526962961	0.0625	3.3258683413016786e-12	0.7020575264869936	NA	NA
7	62	0.06365914949237304	0.0625	2.9421337063686386e-12	0.6673819217584023	NA	NA
7	13	0.06642049502981427	0.0625	2.8651268980322457e-12	0.7194012266748645	NA	NA
7	43	18497.062319973495	18629.234375	18229.714683059083	18767.217494308356	NA	NA
7	32	0.05842468721538137	0.0625	1.3375050031168466e-12	0.5993863465917003	NA	NA
7	51	6946.3898025182725	6924.37265625	6786.950594469039	7111.979666470195	NA	NA
7	81	0.06902394112114153	0.0625	1.80023367591328e-12	0.7101001971297445	NA	NA
7	46	0.0662973396430744	0.0625	2.2601697188300496e-12	0.699320271812331	NA	NA
7	102	0.061800451166902345	0.0625	2.007245828917984e-12	0.642334817336904	NA	NA
7	98	0.06872348072666085	0.21647422313690184	2.3201626522001332e-12	0.6566802637311404	NA	NA
7	23	0.0655676877296589	0.0625	1.3568167521225905e-12	0.6580797992080505	NA	NA
7	31	0.06187782671900615	0.0625	1.6682991987027686e-12	0.6521779851924183	NA	NA
7	103	65.70686548835901	65.99269409179688	50.914702195785765	83.15077603980359	NA	NA
7	50	0.06807286804134642	0.0625	3.5028866332716255e-12	0.7261294938148967	NA	NA
7	70	0.06375018311912277	0.0625	3.6143279629807846e-12	0.6684643283475883	NA	NA
7	105	118.63932035481866	119.0963623046875	98.77903532707991	140.56790539609563	NA	NA
7	21	0.0642406766290418	0.0625	2.815728959913814e-12	0.6416384779580236	NA	NA
7	6	0.0642764615673283	0.0625	2.345044903176678e-12	0.6400612045349061	NA	NA
7	53	5712.1195804376275	5714.89140625	5568.256875259629	5859.203584544246	NA	NA
7	64	0.06599039933012615	0.0625	1.6235165062750702e-12	0.6901168906388737	NA	NA
8	22	1466359.3049438358	1466984.4	1463943.6455891284	1468731.5557674994	NA	NA
8	37	0.23325702333752096	0.0625	3.312914798759499e-6	1.578911302707993	NA	NA
8	56	20034.546996425768	20037.89375	19762.422915862873	20310.76448242162	NA	NA
8	49	0.23580199078167818	0.0625	3.907463763936068e-6	1.6376767932836296	NA	NA
8	33	35535.82382008793	35408.2125	35170.074701676145	35906.36204031069	NA	NA
8	97	4144961.218802235	4144871.6	4140994.795904646	4149016.2542089685	NA	NA
8	107	107467.11487776604	107556.075	106828.92158991151	108101.021416251	NA	NA
8	96	49893.95089430247	49848.04375	49460.52716708703	50322.53224073405	NA	NA
8	108	494.5879580967687	495.8826171875	451.3241890114408	539.8299489718228	NA	NA
8	94	369698.8506739572	369677.125	368505.23729683884	370888.5303989103	NA	NA
8	30	51465.14684061021	51449.871875	51021.98964551704	51925.87558784914	NA	NA
8	1	0.2151867127979262	0.0625	4.715386664617426e-6	1.477005152548782	NA	NA
8	72	1.1495565549031939	1.186548900604248	0.04945232384947749	3.819674936192627	NA	NA
8	67	0.13991257896870765	0.18646159172058105	4.953765821121128e-6	0.932693761592257	NA	NA
8	73	0.23586970529635745	0.0625	3.234833416270752e-6	1.6490505172559937	NA	NA
8	82	20476.10138680065	20200.759375	20199.25234331409	20755.441413301483	NA	NA
8	52	2463126.36088332	2463117.8	2459989.715658744	2466193.521441094	NA	NA
8	89	1331261.3442734021	1331256.9	1328997.7559866218	1333526.975384706	NA	NA
8	95	500468.7694409471	500451.9	499105.56163077254	501848.37121738144	NA	NA
8	59	618382.150949337	618388.95	616809.0740960335	619934.6766280321	NA	NA
8	48	979328.8771649335	979500.3	977368.3920264395	981290.9136938177	NA	NA
8	35	783871.7929672047	784090.55	782136.0430720502	785573.212283088	NA	NA
8	44	66872.82684121047	66836.09375	66367.10580159262	67374.95621302263	NA	NA
8	47	0.23074354516985196	0.0625	3.6137228226807983e-6	1.5805156955413748	NA	NA
8	61	673978.1019440298	674037.8	672411.3794430847	675569.6648311184	NA	NA
8	10	295895.2140865562	295787.8	294856.0235903192	296961.6084232144	NA	NA
8	101	35016.40508107197	35020.36875	34650.683096155124	35383.658445681605	NA	NA
8	58	0.23032638013418913	0.16883723735809325	3.60989698584493e-6	1.5718694018407346	NA	NA
8	91	218872.53823416494	218865.075	217952.78023402064	219786.42348935292	NA	NA
8	110	1433379.0890871305	1433399.5	1431026.5579392237	1435743.4919831604	NA	NA
8	4	668863.7547619367	668834.25	667269.5477701264	670447.5309823806	NA	NA
8	36	191596.7357586618	191566.1875	190723.32738107175	192460.09703693172	NA	NA
8	109	73645.42772270157	73626.84375	73114.8953351643	74189.48214486557	NA	NA
8	40	423002.0993031736	422908.9	421727.6507908433	424285.8758604264	NA	NA
8	57	2660355.6335201925	2660334.2	2657113.0715930043	2663453.463511034	NA	NA
8	65	67767.85189684462	67023.09375	67269.63352421115	68279.12377356047	NA	NA
8	62	1.1627018345637774	0.0625	0.053787792628549824	4.048726758129926	NA	NA
8	13	358215.03637262323	358221.125	357038.1881499278	359412.3682938956	NA	NA
8	43	20326.935300535908	20180.7140625	20048.054269304943	20602.580913002443	NA	NA
8	32	133331.06738256814	133334.425	132605.44906275193	134047.57286917965	NA	NA
8	51	1880.338767164427	1838.721875	1798.7782039898998	1968.0140692842456	NA	NA
8	81	4306744.924181191	4306776	4302728.847533966	4310804.026757407	NA	NA
8	46	5005337.873045119	5006015.6	5000936.736894953	5009628.922945251	NA	NA
8	102	116773.80403628491	116772.35	116111.9962158251	117452.59657169964	NA	NA
8	98	200407.74184108904	200410.5	199535.1951571556	201287.07187850258	NA	NA
8	23	1630378.2356307658	1630377.5	1627905.2903555646	1632892.9982527192	NA	NA
8	31	970954.0949345558	970948	969068.2420342081	972894.8617016142	NA	NA
8	103	2266773.119474608	2266757	2263817.6422700724	2269773.1886691004	NA	NA
8	50	8418.170762588932	8418.6078125	8243.970898716101	8591.97696855538	NA	NA
8	70	1807839.4844343471	1807861.2	1805185.3717805215	1810498.3995066944	NA	NA
8	105	166367.2975286819	166296.4625	165573.40523246006	167164.8424618529	NA	NA
8	21	0.22308707487831753	0.0625	4.787995370237876e-6	1.5047213296098896	NA	NA
8	6	355.28913196355467	354.16103515625	319.96506624384705	392.1247663579202	NA	NA
8	53	11180.172125127336	11141.61015625	10971.905137500735	11384.214976799582	NA	NA
8	64	588545.7744685437	588547.1	587043.2250324755	590072.5628494378	NA	NA
9	22	0.07388760574125758	0.0625	7.218413418736831e-10	0.7257209814100823	NA	NA
9	37	106.17453356085055	108.8266357421875	87.48581322523334	126.48448284918402	NA	NA
9	56	0.0705004934110133	0.0625	5.340959474763735e-10	0.7211202597391204	NA	NA
9	49	0.07023700628250366	0.0625	1.16621488358034e-9	0.6873366047547157	NA	NA
9	33	0.07236875730344201	0.0625	1.167961401269372e-9	0.7354008308186016	NA	NA
9	97	0.07288027683926163	0.0625	1.041694011708415e-9	0.7025207181768507	NA	NA
9	107	0.07441263511299509	0.0625	6.361130817747375e-10	0.750211163626348	NA	NA
9	96	0.07106412794284427	0.0625	6.133965349469582e-10	0.6904043952879777	NA	NA
9	108	0.07009829823489389	0.0625	1.1128076349421878e-9	0.6676454973175426	NA	NA
9	94	0.07185798517344971	0.0625	8.967827764053836e-10	0.7111842842826576	NA	NA
9	30	0.049399637444286486	0.0625	5.086094853937196e-10	0.4863739268660753	NA	NA
9	1	0.05740574697876687	0.0625	7.264165011781585e-10	0.5740120370982231	NA	NA
9	72	0.07116444832128044	0.0625	8.696260166732528e-10	0.6970906914692445	NA	NA
9	67	0.02375681970395262	0.0625	3.7949315226985517e-10	0.2398667570923202	NA	NA
9	73	0.07356936384019742	0.0625	6.523438994016443e-10	0.7473351870805143	NA	NA
9	82	0.06775804772278292	0.0625	9.181673378510796e-10	0.6819877388845564	NA	NA
9	52	0.07622808008298462	0.0625	4.414551856911491e-10	0.737163655166312	NA	NA
9	89	0.06557238275589099	0.0625	9.297731986421531e-10	0.6266912274914836	NA	NA
9	95	0.07325391884970281	0.0625	5.811379820839677e-10	0.7276822600875474	NA	NA
9	59	0.07811178399984997	0.0625	4.155341589427653e-10	0.7903191360171212	NA	NA
9	48	0.06980238605142329	0.0625	6.385684770854393e-10	0.7125103421191326	NA	NA
9	35	0.06833241864654499	0.0625	8.706953655901565e-10	0.693078410276164	NA	NA
9	44	0.0745990598341882	0.0625	5.203162700907835e-10	0.7380555829846931	NA	NA
9	47	0.0743762065687064	0.0625	1.0065915239631938e-9	0.72383764821684	NA	NA
9	61	81048.57129333311	80968.28125	80485.20901023361	81612.94365907258	NA	NA
9	10	230.52772898888432	232.1691650390625	201.7982707662332	261.507119471348	NA	NA
9	101	0.0739888923778417	0.0625	6.613449097635559e-10	0.7446716909083765	NA	NA
9	58	23.037465437088915	24.633442687988282	14.681387217898935	32.99394351587914	NA	NA
9	91	1555.097097599832	1560.86552734375	1480.1393247406686	1631.7232380777525	NA	NA
9	110	7.853020280891557	8.813143157958985	3.3192986323973352	14.141152888525063	NA	NA
9	4	2363.0250928869286	2367.64140625	2270.366450414528	2458.581238769054	NA	NA
9	36	80530.09474178958	80570.3875	79968.39314153389	81097.2200162156	NA	NA
9	109	0.08030655129866728	0.0625	8.494193333307114e-10	0.8357058816922494	NA	NA
9	40	0.07133757207858685	0.0625	7.707571176470346e-10	0.6992257880272533	NA	NA
9	57	0.06983398313961436	0.0625	1.0896838020123595e-9	0.6676173760062172	NA	NA
9	65	964.182173914455	994.7716796875	906.0978858757553	1024.1498480505657	NA	NA
9	62	0.07201739027534661	0.0625	6.736019022305913e-10	0.7433468672014093	NA	NA
9	13	0.07104954163361707	0.0625	6.646743434524525e-10	0.7151241294131492	NA	NA
9	43	0.7045803573673732	0.0625	0.018145745628753436	2.6622491766262955	NA	NA
9	32	0.06374360759517063	0.0625	8.305372299404233e-10	0.603535817903693	NA	NA
9	51	0.06678009532968568	0.0625	4.968544784674327e-10	0.6720766825521045	NA	NA
9	81	47.77546111314316	48.3	34.96177892781232	61.9340029990702	NA	NA
9	46	0.0718629563323741	0.0625	5.521481915395442e-10	0.7270649593169578	NA	NA
9	102	0.06698927028475812	0.0625	1.881102479582535e-9	0.6375781212115684	NA	NA
9	98	0.0724052356747264	0.0625	6.533888639286659e-10	0.7377653997303714	NA	NA
9	23	0.07103824011793462	0.0625	4.573107129415516e-10	0.6999642897281539	NA	NA
9	31	0.07203901477431901	0.0625	6.079826711786623e-10	0.7146709054037693	NA	NA
9	103	0.0759074734461138	0.0625	6.391493198361124e-10	0.7403115354331574	NA	NA
9	50	0.07629395777421717	0.0625	6.966146113347035e-10	0.7832117107921451	NA	NA
9	70	0.07225478890962798	0.0625	5.829696632422718e-10	0.7208896850616666	NA	NA
9	105	0.07324701489500406	0.0625	7.732783247086623e-10	0.7359543958523397	NA	NA
9	21	0.07156246492367827	0.0625	8.564047405167358e-10	0.7279337934879533	NA	NA
9	6	0.07552135442011945	0.0625	4.647994573257217e-10	0.7636433335632534	NA	NA
9	53	0.07466889171842547	0.0625	7.652696557564975e-10	0.7731197799414763	NA	NA
9	64	0.07520200560065637	0.0625	8.202899675074318e-10	0.7545042270486424	NA	NA
10	22	43348.87947458141	43309.4484375	42948.05630942204	43755.9563589311	NA	NA
10	37	0.09530074864844534	0.09375	1.9341776547313715e-9	0.8972180652440511	NA	NA
10	56	1618.2796023362387	1618.5288574200001	1540.7557529651683	1699.1083486160776	NA	NA
10	49	4603.398714696777	4612.4671875	4471.276217018861	4737.434938520232	NA	NA
10	33	0.09616062814222812	0.09375	1.3467313434195716e-9	0.8908005654316002	NA	NA
10	97	6823.821288287922	6812.1357421875	6665.69499576207	6985.355096382053	NA	NA
10	107	242.65932499943528	240	213.35170788019366	274.2188746726937	NA	NA
10	96	0.09823046471119193	0.09375	1.933517953037652e-9	0.9259694143579568	NA	NA
10	108	209.54618774716877	208	182.21244581940078	238.46427518841313	NA	NA
10	94	0.09443233386135864	0.0938	1.9687357555235244e-9	0.8497364870252587	NA	NA
10	30	0.07906904012302489	0.09375	2.4282735395071732e-9	0.7418866370879796	NA	NA
10	1	0.8808861596469282	0.604453897476	0.025234188226820668	3.305689262178536	NA	NA
10	72	0.09535548256644535	0.0938	1.7423274960713974e-9	0.8609018315818667	NA	NA
10	67	0.0475102775350622	0.0938	2.635923999377617e-9	0.41605140548162134	NA	NA
10	73	1043.2459943322656	1040	981.4403498515339	1107.8072077522238	NA	NA
10	82	49.08607777619788	49.2896942138999	36.705865266260865	63.811532903209255	NA	NA
10	52	0.0966078197432583	0.09375	1.9156612500091027e-9	0.8917347050954102	NA	NA
10	89	0.09511389178944331	0.09375	1.7402663390001263e-9	0.859635717163995	NA	NA
10	95	0.09938031842403688	0.09375	1.7884391028873827e-9	0.9274707359578992	NA	NA
10	59	0.10063382303345116	0.09375	3.553067653445633e-9	0.9120234145778109	NA	NA
10	48	0.09973118815755684	0.09375	1.8086533990284168e-9	0.9090731646171073	NA	NA
10	35	0.0921050737187323	0.09375	2.2643708901236277e-9	0.894596845117162	NA	NA
10	44	1932.6730142923673	1939.475390625	1847.5553970669132	2017.4242474465436	NA	NA
10	47	45038.02500437285	45018.2296875	44627.516779030164	45455.724733261435	NA	NA
10	61	0.09460425516966152	0.0938	2.8991390830552437e-9	0.8642918808880943	NA	NA
10	10	0.09552919297476131	0.09375	1.9276255586577906e-9	0.8921368455132486	NA	NA
10	101	20330.83188848067	20331.82265625	20053.65599817196	20613.035758242335	NA	NA
10	58	99.0778539670602	96.2	80.93875588004899	118.88745530773073	NA	NA
10	91	0.0987135822446265	0.0938	1.0090676356629363e-9	0.8961023673766684	NA	NA
10	110	0.9847650592355519	1.42	0.02629185981291484	3.683134883024312	NA	NA
10	4	0.09776939315160811	0.09375	1.4378209409160624e-9	0.8851605201262926	NA	NA
10	36	0.09982641248083633	0.09375	1.4179054767564888e-9	0.9358353706392499	NA	NA
10	109	59301.01442036363	59300	58829.08521309806	59774.1097325965	NA	NA
10	40	0.09229182853402434	0.09375	2.9573627243833077e-9	0.8443252413422216	NA	NA
10	57	0.09263053524145018	0.09375	2.1024707232342075e-9	0.8374483519753058	NA	NA
10	65	71.91876894186028	68.39000701905	57.015858904005135	88.7238092464479	NA	NA
10	62	1826.9283316930437	1817.3931152325001	1743.1586152516102	1911.9301076994836	NA	NA
10	13	2733.8338560710354	2735.113769535	2633.484901002041	2836.226384946625	NA	NA
10	43	0.08656915906883873	0.09375	2.3986365807143126e-9	0.7741262166408868	NA	NA
10	32	0.08921249070075365	0.09375	1.9265271679607847e-9	0.8348966773480213	NA	NA
10	51	1231.1352372549875	1284.2220703125	1164.7586994729365	1298.3257635941088	NA	NA
10	81	0.9983943054858178	1.2017947196924998	0.030737118018906624	3.6457918644345164	NA	NA
10	46	0.10259942510884557	0.09375	1.5356166488324495e-9	0.9597260518625194	NA	NA
10	102	0.09146480951347216	0.0938	2.1461193984071126e-9	0.8478815498107035	NA	NA
10	98	24166.87385260005	24171.89765625	23869.9915042014	24456.813346332	NA	NA
10	23	0.09785822338479963	0.09375	2.71381741258886e-9	0.9042278009630041	NA	NA
10	31	0.09648632043864731	0.09375	1.3498785541493992e-9	0.928258414969789	NA	NA
10	103	0.0986248573820282	0.0938	1.7604748367860413e-9	0.9141541400811246	NA	NA
10	50	18909.935537010595	18915.697265625	18642.014645191142	19175.8613187799	NA	NA
10	70	0.09739304978175706	0.0938	2.177437824425762e-9	0.9261859337869659	NA	NA
10	105	1061.9099242308016	1060	1000.1251295126148	1126.5092635598378	NA	NA
10	21	18.84415912534615	19.653529357874998	11.524151522908562	28.18188517726188	NA	NA
10	6	0.09538755736017533	0.09375	1.8118623536480306e-9	0.8854903478315865	NA	NA
10	53	2521.8769754067357	2544.11484375	2426.7754368153173	2618.3242547983123	NA	NA
10	64	0.09776943430034307	0.0938	2.6852666054352495e-9	0.88593420435987	NA	NA
11	22	580.7824584627023	580	535.8137661847096	627.8621406828189	NA	NA
11	37	845.1325759421854	846	790.785824000118	901.9183833101689	NA	NA
11	56	30706.140098498196	30705.59765625	30363.69887213568	31044.024930993004	NA	NA
11	49	1098.8839989506407	1100	1034.1846773313653	1165.8195490484707	NA	NA
11	33	7451.4572362615445	7450	7282.022129850133	7620.665828577705	NA	NA
11	97	0.10091458715274293	0.09375	8.168379231267527e-9	0.9338250637134162	NA	NA
11	107	0.09963764572750886	0.0938	6.965019940887861e-9	0.9421320551984314	NA	NA
11	96	139.77113787261715	140.04921569849998	116.89734638914867	164.0215475614106	NA	NA
11	108	0.10162359889100026	0.0938	9.780934748609139e-9	0.8705855383537167	NA	NA
11	94	0.10464178212653742	0.0938	7.542391554210818e-9	0.9526072711897553	NA	NA
11	30	0.0965768600903937	0.485	6.8885598459828826e-09	0.8491658148998216	NA	NA
11	1	6.777563065466727	7.46316490173	2.6971119807043062	12.96170836040064	NA	NA
11	72	0.10596273392866545	0.0938	5.707873063526656e-9	0.9632083117148665	NA	NA
11	67	0.08439159922216988	0.0938	1.4405265982376524e-8	0.7298452292194046	NA	NA
11	73	0.10038514907573867	0.152	8.082700216936878e-9	0.9116583000745021	NA	NA
11	82	0.9973423934779277	1.1284001827274999	0.028386014554579383	3.6857043930382694	NA	NA
11	52	0.10270910837652175	0.09375	6.908196999184842e-9	0.9077721610736934	NA	NA
11	89	0.09877637260323865	0.09375	1.1407276431799678e-8	0.8909080416993065	NA	NA
11	95	0.10487728305887467	0.09375	1.1459512946606949e-8	0.9570251553786748	NA	NA
11	59	0.10018015350754925	0.3048105239865	6.3375113333773994e-9	0.9131913677942586	NA	NA
11	48	0.9893723334701379	1.89	0.02464107208037357	3.7135264748079164	NA	NA
11	35	0.10107109637524668	0.0938	1.2616331267774234e-8	0.9380302241064461	NA	NA
11	44	17394.207626011575	17400	17134.906778771023	17654.93727230734	NA	NA
11	47	5160.573365596507	5160	5018.218382411061	5300.0559805881485	NA	NA
11	61	0.10116897404273266	0.0938	9.532203015778504e-9	0.9107681971311203	NA	NA
11	10	0.09939326620321096	0.09375	7.0117522043376026e-9	0.9108440205360744	NA	NA
11	101	55845.76206719564	55848.140625	55383.623399141754	56298.4339091362	NA	NA
11	58	0.09922836061991297	0.0938	6.718760248237232e-9	0.9006530221112407	NA	NA
11	91	0.10119544865339859	0.0938	1.4390640989740427e-8	0.9413165436420369	NA	NA
11	110	0.10101203584265693	0.0938	9.839264740745057e-9	0.9389889702999251	NA	NA
11	4	0.10327882719424368	0.0938	1.510966371475259e-8	0.9325118099606506	NA	NA
11	36	6.934280829426415	6.34	2.76621280707878	13.058822889673412	NA	NA
11	109	171.79835382555385	167	147.12562932454466	198.08781370109642	NA	NA
11	40	4.923874748184792	5.337578201295	1.531852005756197	10.105665523574654	NA	NA
11	57	0.10283378211892187	0.09375	1.2237464974440387e-8	0.927274421034406	NA	NA
11	65	0.10332080778982532	0.2121402740475	6.921459509100959e-9	0.9279962480959868	NA	NA
11	62	0.10053700285095866	0.09375	1.2149458339045961e-8	0.8939855383518195	NA	NA
11	13	4085.6008733568983	4086.922265625	3959.8178669084696	4212.2743242508	NA	NA
11	43	0.1009917969493825	0.902	1.1700208421839273e-8	0.974632065341173	NA	NA
11	32	0.1007592432751992	0.0938	7.53977005466816e-9	0.9058837321346995	NA	NA
11	51	87.17140324995742	87.4	69.46754597683505	106.28409007961541	NA	NA
11	81	0.10697478147174716	0.09375	8.71061812308192e-9	0.9649578273580552	NA	NA
11	46	0.10292404586156324	0.0938	5.691010541803803e-9	0.9596159687694291	NA	NA
11	102	0.09991968057595282	0.0938	8.096035278505693e-9	0.9293410743118318	NA	NA
11	98	151.8929377473907	152.44144592249998	128.90498081470707	177.57502974292265	NA	NA
11	23	0.9981525602824862	1.38	0.030248365627830193	3.7189452225222084	NA	NA
11	31	0.09961920281798489	0.0938	9.744695845237736e-9	0.9428590007055581	NA	NA
11	103	0.09858132629845191	0.0938	7.564792110131823e-9	0.9032903078368109	NA	NA
11	50	22600.183411791448	22600	22308.815499149074	22887.01011466425	NA	NA
11	70	0.10047364295950192	0.188	6.7033016297047935e-9	0.9246313603392513	NA	NA
11	105	0.10147487050150282	0.0938	1.0240096820109023e-8	0.8910898599791564	NA	NA
11	21	1880.8013879304838	1880.8810546875	1794.3180653118793	1966.9505179827268	NA	NA
11	6	11.899666214531242	12.5	6.07321398266879	19.670687111254203	NA	NA
11	53	797.2539308449534	800.41296387	742.0985432189399	853.8961227313557	NA	NA
11	64	0.108420571398518	0.0938	8.235679115374226e-9	1.0061472360726695	NA	NA
12	22	0.12299098815132457	0.09375	1.808341498209989e-5	0.9274157696906747	NA	NA
12	37	6.009051297986521	0.09375	2.5191078875452093	10.935717557383313	NA	NA
12	56	0.14053974003786895	0.09375	1.6638767321591305e-5	1.0633623113224808	NA	NA
12	49	75.4756231584492	93.51808776825	60.912219359962734	91.49045451526152	NA	NA
12	33	62.235875556051305	0.09375	50.180051446952326	75.80703339186651	NA	NA
12	97	0.12589375051465226	0.09375	1.911385378966862e-5	0.9179398198216282	NA	NA
12	107	0.12368776832329655	0.09375	2.2336829227069992e-5	0.9321843664817945	NA	NA
12	96	0.13174047332077213	0.09375	1.683343045369105e-5	0.9888199662930142	NA	NA
12	108	0.13477944348901233	0.09375	2.0652198864231544e-5	1.0022368509427126	NA	NA
12	94	0.1015422117773202	0.09375	1.3909987042838278e-5	0.7593382604703828	NA	NA
12	30	0.019361882948888444	0.09375	7.559127222558726e-6	0.12342655566230845	NA	NA
12	1	0.148391235380948	0.09375	0.0059701780842704305	0.5378086945583263	NA	NA
12	72	0.0873112068610845	0.128646263480249	1.4488265679997429e-5	0.6505907432724362	NA	NA
12	67	0.005945904305384453	0.09375	5.205123128971999e-6	0.03323674770492112	NA	NA
12	73	0.7535608816040812	0.09375	0.025924738178725384	2.7769328578817785	NA	NA
12	82	0.09310212223639701	0.09375	1.3206414192426524e-5	0.7156521585166046	NA	NA
12	52	0.12239952482553892	0.3371554613115	1.9105584484367363e-5	0.9515605855201473	NA	NA
12	89	2.274910884133034	3.3211358070375	0.41965579975056366	5.696037959093391	NA	NA
12	95	0.09457292580341849	0.09375	1.893109100579868e-5	0.6798772135627401	NA	NA
12	59	0.132905186265092	0.09375	1.7741062143172574e-5	0.9722211056745934	NA	NA
12	48	0.11211108853230382	0.09375	1.913376597786631e-5	0.7923662300394004	NA	NA
12	35	0.09916500173446342	0.09375	1.607164129178123e-5	0.7267106407634646	NA	NA
12	44	433.99353486991953	529.90634765625	395.6201357382805	472.95486315720393	NA	NA
12	47	17.425728393658904	20.1033851623499	10.748732991444303	25.76141759539188	NA	NA
12	61	0.11846799242630537	0.09375	1.8193266124684518e-5	0.8741305595125991	NA	NA
12	10	0.12459468658831445	0.09375	1.6230251969890925e-05	0.9524377648030536	NA	NA
12	101	0.8401093885175299	1.6776394844025	0.025593205069528183	3.1922617041294052	NA	NA
12	58	0.0894347722397967	0.09375	1.780878576913036e-5	0.6253488458186374	NA	NA
12	91	0.10250900575696309	0.09375	2.2899479105712923e-5	0.7431597800667937	NA	NA
12	110	0.11992994709285548	0.09375	1.6760987544855914e-5	0.8698384906524698	NA	NA
12	4	0.7235689318572448	0.096864438057	0.024263903536545783	2.685041834543695	NA	NA
12	36	2.574872462072153	0.09375	0.8438350341185571	5.319796720336475	NA	NA
12	109	0.1325604628223315	0.09375	1.5805377261063296e-5	0.972446866496581	NA	NA
12	40	0.08221776559169368	0.09375	1.4214404833942532e-5	0.6144923780485171	NA	NA
12	57	0.13395853911617503	0.09375	1.607334027465296e-5	1.0175896605677768	NA	NA
12	65	0.06576841364459678	0.09375	1.574528087181678e-5	0.4549009833488471	NA	NA
12	62	0.12696797463561593	0.09375	1.79113012817552e-5	0.9594024649759934	NA	NA
12	13	0.1342776902072089	0.09375	1.7719816139861812e-5	0.996981083285281	NA	NA
12	43	1.1983606576968315	0.677096629143	0.5555596198803948	2.0814558592718235	NA	NA
12	32	0.209870398922715	0.09375	0.008762383331196322	0.752565240849626	NA	NA
12	51	9.342741146235042	0.09375	6.161791924679897	13.309821906928267	NA	NA
12	81	0.13069170671776445	0.09375	1.913615587442339e-5	0.9825278319499615	NA	NA
12	46	0.13876211928308238	0.09375	1.5974403563674184e-5	1.0180473731999982	NA	NA
12	102	0.04717363525524973	0.09375	1.3666101814631039e-5	0.32672907781946897	NA	NA
12	98	2.72631266534571	1.2054398059875	0.5657189485104874	6.665030946233212	NA	NA
12	23	3.666780840230199	5.7032352447525	1.1450312515261494	7.602285443619121	NA	NA
12	31	0.094750365115872	0.09375	1.3655624664886926e-5	0.7001054056056002	NA	NA
12	103	0.12982988667433276	0.38933504819849996	1.9479247994819126e-5	0.9835684630628773	NA	NA
12	50	1.7506589975693385	0.10614347755874899	0.1900318117948264	4.932067503271097	NA	NA
12	70	0.12373304477469084	0.1875	2.786955052255201e-5	0.9471521767582974	NA	NA
12	105	0.1397938151983742	0.09375	1.5690149935857906e-5	1.0133569620809837	NA	NA
12	21	41.62627610906469	13.675286865225	30.593026458625374	54.30034664577025	NA	NA
12	6	0.12073082144548981	0.09375	1.5405601477118802e-5	0.9192451465539959	NA	NA
12	53	0.9611139188145962	0.09375	0.11936216207925449	2.7574331806655237	NA	NA
12	64	0.11762716534514091	0.09375	1.69605642245995e-5	0.854061531739008	NA	NA
13	22	11290.367549168917	11228.165130615234	11081.498180916755	11496.597141914308	NA	NA
13	37	0.07635324884962001	0.1875	2.132514606527578e-11	0.7718371756648754	NA	NA
13	56	14167.718420478497	14176.91484375	13935.353374658871	14406.864288576744	NA	NA
13	49	25361.408958857894	25460.824337625505	25056.871695651174	25672.692645003277	NA	NA
13	33	1474.6839692064077	1460.797705078125	1400.3540716841605	1550.9301670424982	NA	NA
13	97	0.0772144920944881	0.1875	2.50391747156893e-11	0.8047986861044804	NA	NA
13	107	0.0712770572284788	0.1875	1.3679456432622487e-11	0.6852222173061943	NA	NA
13	96	17508.126625839377	17543.194397735595	17248.064414637945	17765.89336175038	NA	NA
13	108	7347.073781410704	7357.1150390625	7185.130037387844	7516.476808723637	NA	NA
13	94	0.07356109864505245	0.1875	2.1186221184367475e-11	0.730461646981438	NA	NA
13	30	0.04983572458218032	0.1875	1.5736319657619554e-11	0.47540058717779693	NA	NA
13	1	0.05986802797187398	0.4133622765541077	8.369896235226229e-12	0.5983052345654933	NA	NA
13	72	0.07474894730235614	0.1875	3.137676817960968e-11	0.7489989691998062	NA	NA
13	67	0.021611779850752338	0.1875	1.7904966559468265e-11	0.2096203428748993	NA	NA
13	73	3375.824911283423	3394.13525390625	3265.9572269269092	3488.1881903727135	NA	NA
13	82	109.69813227631641	108.4341064453125	90.00581877121499	131.72682905731386	NA	NA
13	52	0.07105863499171663	0.1875	2.003398971912382e-11	0.6910867893925132	NA	NA
13	89	0.07380677874429085	0.1875	3.47656983748772e-11	0.7213875596956829	NA	NA
13	95	0.07016714298878286	0.1875	1.1952424026340852e-11	0.7319377975033281	NA	NA
13	59	0.07722027272482468	0.1875	2.110910846868957e-11	0.7805361519402874	NA	NA
13	48	0.07335211489639773	0.1875	2.8321149684235954e-11	0.7335472365146936	NA	NA
13	35	0.07845568927607846	0.1875	2.6042097572135876e-11	0.774355140825304	NA	NA
13	44	0.06893717248494723	0.1875	3.2976151847777326e-11	0.6915386558359317	NA	NA
13	47	0.0766033152522184	0.1875	3.150808627282639e-11	0.7773275229045287	NA	NA
13	61	0.07068628643481796	0.1875	4.869628310220767e-11	0.680868368662575	NA	NA
13	10	0.07451770518961767	0.1875	2.7651279603242142e-11	0.7411261607369813	NA	NA
13	101	9963.937904158356	9963.537890625	9767.430298761024	10159.27920060772	NA	NA
13	58	0.07361090307628139	0.1875	2.6115021050254913e-11	0.7407152000344994	NA	NA
13	91	0.07283560156039597	0.1875	2.382961440053146e-11	0.7225370150598955	NA	NA
13	110	0.07139158390967369	0.1875	3.956316883693362e-11	0.7162217809722334	NA	NA
13	4	0.07550662074685234	0.1875	2.3692218222039567e-11	0.7868783083904642	NA	NA
13	36	0.07241272252119778	0.1875	3.029365018589417e-11	0.7438655996947481	NA	NA
13	109	9599.479831587512	9623.53798828125	9411.946032565731	9785.318746217245	NA	NA
13	40	0.9270739563344675	0.1875	0.024337380644277328	3.4771060074028917	NA	NA
13	57	0.07413215686349318	0.1875	1.4898475939262994e-11	0.8202278635828922	NA	NA
13	65	0.06433759672412741	0.1875	1.1171526041484763e-11	0.6492573071577563	NA	NA
13	62	0.07050244184668984	0.1875	4.1782987650289113e-11	0.661646959475288	NA	NA
13	13	25059.664648541024	25050.92021484375	24752.877133692942	25369.859270229408	NA	NA
13	43	1.406827802426635	1.2983375072479248	0.17782841818214873	3.859072258777917	NA	NA
13	32	0.06485828760345091	0.1875	1.89195696349653e-11	0.6712212643859632	NA	NA
13	51	611.4200741598202	580.7125007629395	565.6413908439304	659.0667011305209	NA	NA
13	81	0.0797780932895447	0.1875	1.5238567549429312e-11	0.7667353091025697	NA	NA
13	46	0.08020762330748965	0.1875	1.2656616450468126e-11	0.783428054714935	NA	NA
13	102	0.06370039944020402	0.1875	1.6027285854257234e-11	0.6368192194329532	NA	NA
13	98	19585.66009532055	19606.613543093204	19316.301199167334	19858.646125170955	NA	NA
13	23	0.07663784172606325	0.1875	2.4835241779825596e-11	0.7536236301780046	NA	NA
13	31	0.07316805331149887	0.1875	2.3442735226674285e-11	0.7161482947873227	NA	NA
13	103	0.07226600842223435	0.1875	1.8185500497367198e-11	0.7110918167400679	NA	NA
13	50	74340.9728021545	74377.33245749473	73793.35094169776	74899.51745200949	NA	NA
13	70	0.07854320201519165	0.1875	2.942385513897391e-11	0.7783902802802093	NA	NA
13	105	78.8453887472862	79.34103126525879	62.32911915034274	97.19086290836671	NA	NA
13	21	17021.190399511557	17011.86648130417	16770.790382526982	17279.597968164053	NA	NA
13	6	0.07170507960913207	0.1875	2.8036767011528338e-11	0.7163956089760991	NA	NA
13	53	12097.30868092529	11983.7091796875	11882.478853606579	12311.30604373958	NA	NA
13	64	0.07576671631450521	0.1875	4.3117718826228447e-11	0.7875859395070014	NA	NA
14	22	98389.73362524272	NA	4891.886750401474	471680.355825312	0	412009.720853781
14	37	25084.101818526156	NA	1230.7571206700536	122173.61164392593	0	104804.20574561556
14	56	94.60185196331024	NA	3.634355730495984e-6	742.6575903251007	0	1327.8368244883172
14	49	10.068358970956469	NA	1.0628588313503105e-6	88.91763047434414	0	103.76457600498122
14	33	33340.53420119343	NA	1659.3210417009632	159502.9863319406	0	139133.17461928542
14	97	2563.0377418107337	NA	101.45696261051597	13526.488278487332	0	11359.255754070713
14	107	44311.22992909808	NA	2202.4768781724674	213558.0411756852	0	185516.17473317927
14	96	11501.22035686028	NA	544.2396678730414	57558.555633612516	0	48248.81511807572
14	108	176647.12756040692	NA	8714.847914106009	856682.7117619503	0	739608.0551706306
14	94	50.2776695454973	NA	0.4146101264527481	316.8853318355852	0	322.34965001935524
14	30	2.368144031951649	NA	0.022094202056669034	14.38496832419736	0	13.583151575713668
14	1	0.6343823241472462	NA	4.819767650929465e-7	5.507078109513736	0	6.155921242251032
14	72	3.121129670086106	NA	6.290022695970313e-7	24.216943175779278	0	36.797549152418476
14	67	0.08902886935046593	NA	3.7030179170329623e-7	0.6925974771480751	0	1.230161307043473
14	73	11.353431789478675	NA	1.975762815436109e-6	92.22498950976347	0	147.64737589552348
14	82	14175.962952226566	NA	695.2347240282025	69579.25618914631	0	59232.835751948965
14	52	11.872296388472273	NA	2.1091994614178444e-6	97.46600805601747	0	133.15221161393941
14	89	9.026522132199792	NA	2.5748529914904596e-6	81.38256028389583	0	87.42455622407871
14	95	4.258003572086414	NA	1.1788735683477675e-6	31.61159935067248	0	51.94204529522498
14	59	30.555139460612178	NA	2.6700470298921113e-6	257.531707053598	0	355.5303138063956
14	48	6.437382637848164	NA	1.870721749166656e-6	55.74075010770805	0	70.73229509734895
14	35	4.1801376760412605	NA	1.0717356566750696e-6	34.903247601206	0	43.15730244238188
14	44	8.389315816008086	NA	1.7451810458580029e-6	73.43665665969468	0	93.13985538856534
14	47	133566.8405851649	NA	6542.603503416725	646559.4839794658	0	559037.97624261
14	61	7.366273223130894	NA	2.117662524328358e-6	64.92242646550957	0	75.41527907880047
14	10	229.44606905982758	NA	5.165051579947239	1344.8847423752943	0	1097.0394109514395
14	101	2633.7491882180384	NA	106.8152748539438	13560.92096064279	0	11998.679837122649
14	58	3.4348411960097964	NA	1.2040325799333775e-6	30.44587893096899	0	35.7103353953182
14	91	6.262256429220005	NA	1.2885379248473626e-6	51.56921220958593	0	106.00659008837289
14	110	100.82013637181969	NA	0.6256884343683328	625.0490460304208	0	592.9768552081457
14	4	10.124289398810928	NA	1.7478997040442719e-6	84.43436833738201	0	117.77711251811743
14	36	3.25610069155046	NA	1.5102170816548475e-6	28.5561860202226	0	31.8158189564135
14	109	800781.8595558768	NA	38998.43899816496	3857271.5324631846	0	3360690.887034253
14	40	26.851164367158248	NA	0.18763539286593212	160.06682295774598	0	181.45547147445265
14	57	26.14367712521965	NA	2.2063384794684976e-6	208.3681689248914	0	352.0197157672252
14	65	59.42523538372191	NA	2.0177534103669377	315.1190337332806	0	269.84705089292544
14	62	13.86428821299844	NA	2.157052936777426e-6	111.97312279734145	0	191.80352287903548
14	13	539.79126501276	NA	3.58910987386495	3232.5214218039346	0	3525.6214776531615
14	43	314.83213073986786	NA	15.326522453650924	1551.2342257204527	0	1321.6328250637453
14	32	0.8666690521654965	NA	7.708580938594562e-7	6.917342654659799	0	8.779691152295353
14	51	306.02731942358133	NA	14.456720920631664	1547.9530478699435	0	1297.5084185382962
14	81	743.2951371712043	NA	13.583833518731806	4241.230239822395	0	3833.5149798026987
14	46	22.747997682569487	NA	2.9972028210204836e-6	198.05620943918322	0	269.61004755646076
14	102	0.9756878546639102	NA	1.2365324744963308e-6	8.407346628346573	0	9.471446549242227
14	98	4969.992234661486	NA	184.66432379656447	26262.89461383479	0	22798.517461879746
14	23	7.901202989473442	NA	1.12535031487774e-6	70.94211378172808	0	83.88396256951529
14	31	3.9873252546273523	NA	1.1366200995475405e-6	33.6124480684182	0	41.70862650974441
14	103	18.321446006810934	NA	2.564216890989544e-6	144.0767598020773	0	226.0395636930881
14	50	43.4972344509352	NA	2.546447500006146e-6	370.4963889198518	0	501.60445658472474
14	70	20.934543460538663	NA	2.147592281357657e-6	163.2418866056488	0	549.2911840273629
14	105	35105.67436446306	NA	1657.9527285724093	170281.55335997537	0	148495.28335382976
14	21	14.706807017463662	NA	2.0581969155948606e-6	122.82654842652197	0	172.5380855598703
14	6	1650.5958649475801	NA	68.39420944706696	8415.261185314734	0	7165.5949302125155
14	53	21714.600716857072	NA	1059.3165961656928	104538.00041412484	0	90666.12738945294
14	64	8.504130289583856	NA	1.822673222701683e-6	80.46155680833034	0	82.67897626616873
15	22	57.52098656861482	NA	1.0491826078994008e-10	354.7070769833467	0	1311.8750104678816
15	37	32.5893498383544	NA	7.940047977191583e-11	227.65390782169808	0	690.9208956164148
15	56	19403729.40470831	NA	725030.8017491936	106386467.41466816	0	132444022.04089195
15	49	1390895.5573175563	NA	51741.351413566	7856624.425055028	0	9138930.20903632
15	33	14.857354820130112	NA	1.0531302345111691e-10	110.92561116164887	0	255.3091974348102
15	97	129.56363353829343	NA	1.4112880521655881e-10	715.2640086388175	0	3730.891467652516
15	107	48.549283588031244	NA	2.1739039455895822e-10	316.51080136400594	0	1385.0225816330571
15	96	88.55666173681291	NA	1.7630643119998016e-10	694.7084686679171	0	1359.453122816197
15	108	55624.266569917796	NA	1920.0684977145208	323794.8726008211	0	395976.81875819777
15	94	16.154482116707147	NA	2.323665767130599e-10	129.91788979867195	0	256.4714377449862
15	30	1.1585030693083564	NA	3.7666849424704015e-11	9.630923396394493	0	15.640671813022083
15	1	2.6485123921519094	NA	4.4887256058900435e-11	18.640443728553816	0	55.160054194225175
15	72	11.82854310878127	NA	1.5686392602031387e-10	77.2477342715124	0	327.6960057734543
15	67	0.2573962382968794	NA	4.8607866507522465e-11	2.0263625883662	0	4.608896402120371
15	73	405251.7101835841	NA	15423.784615000495	2245173.7273031184	0	2675069.4825834036
15	82	12.938542892539934	NA	2.051321430836383e-10	100.10371971988566	0	280.51394744448953
15	52	46.11625068393061	NA	2.405074617444583e-10	361.2122748680064	0	828.8170114638175
15	89	33.46293185548956	NA	1.9649554846339755e-10	278.54597894769313	0	521.0536063631453
15	95	13.05214994405114	NA	7.520834804631642e-11	107.9813990851105	0	202.31549440215545
15	59	137.88138627623718	NA	2.0953848342045662e-10	922.8345949087334	0	3321.595506356759
15	48	20.339235843046012	NA	1.290887590277258e-10	173.5462765754862	0	283.29595739036324
15	35	14.034318105610069	NA	7.787644375643507e-11	117.06331860311336	0	247.77858601654566
15	44	29.747793825833927	NA	1.0468536935542617e-10	227.3983868206384	0	537.26682695829345
15	47	49.69152595368856	NA	3.4525428150742666e-10	351.3777350720187	0	1020.2015004791523
15	61	27.67691832583693	NA	6.505904451904201e-11	218.1994237489458	0	542.2100580778093
15	10	43.68077520090091	NA	7.645145942265749e-11	303.9747289858236	0	956.5957062253134
15	101	103.40640516060735	NA	1.6385300465783987e-10	754.2067405699206	0	1932.9524716140702
15	58	15.337701259000323	NA	1.1040966272712943e-10	103.90830581386777	0	322.6413948643267
15	91	23.27631130030432	NA	1.569774131533507e-10	151.1480551528261	0	566.7644846616822
15	110	36.171583539286	NA	1.4549339865189684e-10	246.28483018711256	0	1048.618745161224
15	4	43.3005638847142	NA	1.0723187603545765e-10	281.05611909275035	0	924.4635901876237
15	36	8.584204320042065	NA	1.7258903208285807e-10	69.62998717884156	0	116.29802398541317
15	109	68.75508596754715	NA	1.4076226249699815e-10	540.3505321968918	0	1278.417080638947
15	40	11.903228833457346	NA	1.2246987020171893e-10	79.76679188931837	0	318.27766817964937
15	57	73.29729411791577	NA	2.1679851876235904e-10	671.8054901623178	0	1098.9751121257107
15	65	1828.8403386374096	NA	62.21139221693131	10108.330451651087	0	12004.360657972453
15	62	41.17991328869726	NA	8.614615731370537e-11	377.1904402530528	0	587.522093700948
15	13	1129589.3947929442	NA	41998.24552858112	6277016.015671872	0	7488751.597265754
15	43	1.7139772155389406	NA	3.945101547296957e-11	13.337637420984814	0	26.129372229780174
15	32	3.211632134136636	NA	4.149660441714635e-11	22.771706200463452	0	55.95465431623005
15	51	5.075171012891743	NA	7.46015128630548e-11	38.63833685992408	0	82.7933264853827
15	81	106.86341508077723	NA	1.387905522524815e-10	720.1663703653622	0	2239.1639425249764
15	46	71.47937826289231	NA	1.8817736958662697e-10	464.21619673324466	0	1612.8869034925917
15	102	4.322095693117595	NA	8.549593419885438e-11	33.10345861547886	0	74.49311951454395
15	98	7216380.258439321	NA	273605.64874302415	40397665.37327058	0	47310178.95383321
15	23	34.95180679209214	NA	6.735310779589856e-11	206.45485151065262	0	941.400316295982
15	31	17.7632140139442	NA	6.803565816000993e-11	145.27408211291055	0	308.8529019238545
15	103	67.81798572480379	NA	2.019375248785712e-10	488.2545501109935	0	1799.3350488594658
15	50	30023901.18909666	NA	1143560.157064658	169165407.4754501	0	195524731.38543844
15	70	87.78065811104446	NA	8.162513938289928e-11	576.9141292967834	0	4280.638696963622
15	105	205.34969435496424	NA	1.9236619699574578e-10	1434.5217596355433	0	4003.25872768292
15	21	1321199.0566239455	NA	49389.75035695325	7476527.36397387	0	8781824.220543811
15	6	40.77081959487341	NA	1.2777362680030924e-10	339.7559086080202	0	693.6244236768688
15	53	237.97164326509335	NA	0.9693502247425791	1476.0658613060773	0	2312.0026152962137
15	64	48.0074914604884	NA	8.067745308214997e-11	263.4103181901406	0	1708.1930137582422
16	22	20593.55354791671	NA	954.9268289916957	100519.22193327188	0	95945.74798823916
16	37	9.774188834465523	NA	2.6131921741057254e-8	79.01442158856904	0	142.96728333605338
16	56	878332.9263916069	NA	40540.212162693075	4370155.741946108	0	4074276.554365786
16	49	96014.57253840673	NA	4475.47694632469	469750.7015581232	0	444392.52075139433
16	33	2246.121860384014	NA	99.4865772834549	10953.438490336062	0	10481.374410120286
16	97	33.2404609944323	NA	4.7555736936348404e-8	260.6800550821051	0	560.5291388541408
16	107	2245.559304052153	NA	92.7448664371626	11352.105564821853	0	10785.33828976267
16	96	400595.17575752566	NA	19051.745291436357	1941484.6726974926	0	1856787.3808714375
16	108	103537.4183007668	NA	4804.358178135416	510701.17136150657	0	487068.8376809706
16	94	4.6932656637724834	NA	1.621254438950455e-8	41.017608662542884	0	52.94754100867654
16	30	0.32060259289502124	NA	5.550167676998222e-9	2.4007423158248677	0	4.700464343756264
16	1	6.436942435963788	NA	0.05175389443461578	40.25719601756907	0	38.00417738171036
16	72	3.439728837320942	NA	1.2591964475757123e-8	27.76581260775344	0	73.11564141328473
16	67	0.07953338026751683	NA	1.7370445953972716e-9	0.6789541205342953	0	1.0100946861062643
16	73	4533.408251063982	NA	198.00839543253144	22542.36171319004	0	21468.803377534972
16	82	11634.258873924335	NA	534.4304209018941	56958.63785745197	0	53651.61398467223
16	52	204.2487851610099	NA	1.2622185853612007	1219.008857660588	0	1419.8429775144325
16	89	9.651369607816436	NA	1.9043020466280937e-8	79.73103684140199	0	144.3720322019498
16	95	4.317354340190224	NA	2.314094795288187e-8	29.55125029721363	0	75.17802236263823
16	59	37.17538361481672	NA	2.6899120465120026e-8	309.5793796217959	0	479.2076264565663
16	48	7.290286264513879	NA	1.623047468375881e-8	55.40760993813175	0	112.9542382398834
16	35	4.476266543139298	NA	2.044866746894038e-8	39.72162935604328	0	56.542700820354746
16	44	86876.42579038114	NA	4096.994346048609	420398.7122923937	0	400802.81270646944
16	47	197.74477590923215	NA	1.1548647701771217	1180.8596475194483	0	1272.8181185553644
16	61	8.560551751010026	NA	2.1776778086480392e-8	63.75481380452455	0	137.09753084484095
16	10	520.0836732038765	NA	13.936695539546509	2828.4308087970467	0	2905.247792378113
16	101	328969.3260495981	NA	15488.205558595211	1618517.4040417299	0	1524631.6569402101
16	58	4.464234623195132	NA	1.7643706934108544e-8	34.41890032553487	0	79.26481249494884
16	91	5.859595782259497	NA	1.799283898084658e-8	48.049629126308076	0	83.84521136100267
16	110	9.878095200947302	NA	2.6362945718151863e-8	78.40440851084526	0	137.4696518443938
16	4	8.97128717433002	NA	2.544355012696721e-8	75.75618058981757	0	109.7898184133325
16	36	3.104551867479203	NA	1.793397165306468e-8	27.375336402796922	0	52.12517755419984
16	109	27672.45225651454	NA	1269.6372644254425	132776.27830768417	0	126344.04241358259
16	40	2.955352903306863	NA	1.3180057450481406e-8	23.09505657517272	0	36.47740052600834
16	57	26.135949702451402	NA	4.105767900092747e-8	224.04545033706452	0	418.25719438225883
16	65	1.7963912648532754	NA	1.2698690240462376e-8	16.424720550915623	0	21.02810367598488
16	62	13.06945070204425	NA	2.3823644029747272e-8	116.56071752271524	0	161.5757546104333
16	13	50807.770814537966	NA	2322.3027118304053	252852.9633837115	0	241543.76036638557
16	43	0.5007307730533198	NA	7.0833685401442394e-9	4.019266568706284	0	7.912798184607024
16	32	0.9215746513277926	NA	1.0070352831083605e-8	7.723566770495983	0	12.838613794971133
16	51	1.7599529996016732	NA	1.1671364233131313e-8	12.171394498382291	0	32.440523907923456
16	81	32.760623422074	NA	3.604244020991438e-8	275.44732074236873	0	427.800859692568
16	46	22.96030486666374	NA	3.743049300109235e-8	197.2905957005253	0	318.7124124627671
16	102	1.0230745643307064	NA	8.442896169523928e-9	9.211386278147927	0	11.861936792506922
16	98	337821.2543988478	NA	15726.665847559412	1610324.1949848367	0	1575265.5627783588
16	23	9.296861341819778	NA	2.1872673964610178e-8	69.03583535648512	0	147.56192137318763
16	31	4.070462429513804	NA	1.5131633197190195e-8	34.43890443684242	0	52.56111268950901
16	103	20.515822993560136	NA	2.9716158307382463e-8	165.3975116819046	0	351.9717910919501
16	50	1926749.0872036219	NA	92426.49216569975	9308780.395753752	0	8944146.171460755
16	70	19.293518880964545	NA	2.4852608098197435e-8	161.42798803782992	0	262.7010640195064
16	105	8342.19569705837	NA	332.15585643725996	42566.357315725836	0	39960.65370425349
16	21	7835.774808752776	NA	357.2719976225063	38217.70124151409	0	37529.49082960308
16	6	18155.881226563757	NA	836.1777680824151	86850.4766701761	0	84994.87831071054
16	53	21784.785392534344	NA	1021.2668621462997	106170.19690288622	0	100534.53240814208
16	64	8.667648480552764	NA	1.4276547280909026e-8	72.755771995887	0	111.30982215171002
17	22	5590.679533199392	NA	288.61159274777464	27319.14639903205	0	22440.80365130676
17	37	2271.77222472838	NA	119.6263508800157	11067.785375122578	0	9037.862964262702
17	56	68.45001299572473	NA	6.233479430180162e-5	539.3476022635225	0	921.5857800894479
17	49	34394.221937935865	NA	1801.7251913683688	168991.2437778686	0	136390.91630115494
17	33	11350.567338203835	NA	591.4167400471157	55793.6994622756	0	44809.62063781435
17	97	19.412162871378897	NA	3.5035880701703865e-5	141.09875687817788	0	238.62212568972114
17	107	60.586241795362056	NA	0.5641828193588639	360.639080669221	0	373.5238171375233
17	96	25822.7228318428	NA	1334.3118388950609	127932.34876748471	0	101517.05730520103
17	108	49395.98747639064	NA	2576.6554985039797	244538.23204435065	0	195715.63251043294
17	94	3.5209274963980595	NA	2.1287297011339247e-5	28.71991828715804	0	35.31381369106841
17	30	0.22887389799881638	NA	5.790227051895972e-6	1.8369577905979553	0	2.2673110864236583
17	1	36.11860846325466	NA	1.7671114013908933	180.2525818242935	0	147.12460164365072
17	72	14.546163077784238	NA	0.14995123802920524	88.71581934191016	0	75.67037670559894
17	67	0.0601877829608151	NA	2.6380032452338635e-6	0.4549099407187731	0	0.7156257131627956
17	73	14518.301767203357	NA	751.7958670874673	70965.22848650743	0	57520.2733784726
17	82	2375.016053642445	NA	124.05664177186675	11870.419535333205	0	9349.757443330534
17	52	68.45177735685668	NA	0.5671135697564934	418.98049618120007	0	394.0469616586082
17	89	6.777351597077416	NA	2.0690901634243127e-5	53.39512053378237	0	65.7208058243738
17	95	2.6694867809724236	NA	1.5803016037886335e-5	22.068908880594797	0	23.319810724497984
17	59	19.334457159069302	NA	2.9651767190659066e-5	163.00989940171831	0	200.57469663014956
17	48	4.478649381292294	NA	2.582183905854105e-5	35.91943504412048	0	41.56961573733205
17	35	2.925698907276904	NA	1.9134650965962148e-5	23.428644155520107	0	28.89692098142343
17	44	34720.40443469491	NA	1811.162944581991	168831.40736375694	0	137211.90001886367
17	47	7859.918734068519	NA	411.3344999213556	38073.8306831369	0	31118.42592367323
17	61	5.580789929726422	NA	2.356913965969775e-5	43.67863372885992	0	59.856427200791465
17	10	7.274541756196257	NA	2.1909097150663443e-5	64.54018964640079	0	66.46602312292445
17	101	122230.28954480017	NA	6308.068877776137	592235.5171804456	0	483649.5171184811
17	58	2.5942768963747276	NA	1.7505562582498964e-5	20.158113700370976	0	27.424233023556944
17	91	3.946176753444073	NA	2.287288466557571e-5	34.21126168401923	0	36.960812769942734
17	110	96.43244548050801	NA	2.2798984696684186	524.4958367672048	0	508.84047661065114
17	4	262.7163260079085	NA	9.696787540684937	1332.8030824027123	0	1190.7555015099047
17	36	317.14697632893774	NA	15.845054200561375	1609.6461423587537	0	1268.1679305720963
17	109	124.78341029341524	NA	1.0116049060585035	768.7500026153735	0	708.8310574558994
17	40	1.8986858169341383	NA	1.3757870215116858e-5	15.419351793111408	0	16.02001236497842
17	57	15.79142773153571	NA	2.7976001982288626e-5	128.71636399716684	0	154.93885354537528
17	65	1.2847697215812979	NA	1.2429583523211476e-5	10.144864152771955	0	12.070957281900972
17	62	9.2862979535902	NA	2.921073019227859e-5	76.64514147749136	0	85.59280289798735
17	13	100423.66118800767	NA	5274.3710944579425	496191.09206221165	0	397998.6947305138
17	43	73.67920432377072	NA	3.842404856583918	365.8180221124615	0	294.65593994661134
17	32	49.81617599694792	NA	2.2597823391016454	256.41461854184064	0	206.1796437729672
17	51	383.49314112881603	NA	19.455505546966318	1850.7290183681143	0	1529.5944001119249
17	81	19.549782684063242	NA	4.1723732469333213e-05	172.0264352265131	0	216.6258096657297
17	46	16.722006659715287	NA	2.8232659931256035e-5	144.46860595611645	0	167.96547737229653
17	102	0.7222704908719968	NA	1.1515330372772893e-5	5.780391705961198	0	7.184441595714194
17	98	179749.11686602837	NA	9282.759526261561	878813.309901071	0	709731.7587957995
17	23	202.38279204533052	NA	7.971872287837902	1039.6521799463478	0	862.0825507367938
17	31	2.8878179559120696	NA	1.3477252927027892e-5	24.49779916056377	0	25.02711415926153
17	103	12.592945108219114	NA	2.979561445010916e-5	99.73004426372253	0	127.38399851773538
17	50	29757.48272151604	NA	1538.2214504835115	146316.10508266612	0	118335.6939261356
17	70	13.004421273374145	NA	3.0486607580963137e-5	113.92394633068143	0	118.82022006767693
17	105	1498.968650026472	NA	56.79739633162418	7913.012445951747	0	6710.3988393492255
17	21	169.93972890692783	NA	4.0828256026445615	964.4970375672211	0	816.7363451482166
17	6	903.7284807784185	NA	42.70146751963961	4659.383433175246	0	3771.850559735763
17	53	10287.483718422322	NA	540.8146142710883	51297.772450158845	0	40605.1726512016
17	64	192.75423853505816	NA	6.957729086910152	1051.5012251039518	0	820.8626169781091
18	22	19858.256778083596	NA	960.2043197700837	102044.47219301912	0	100912.7631174128
18	37	10.19799345159908	NA	5.143879070317016e-7	83.96305841249865	0	156.76633985013464
18	56	445815.4792249503	NA	21621.449546451884	2250021.4993351893	0	2315027.454076895
18	49	119625.54656637018	NA	5839.192454153213	611122.2758355804	0	631076.4784894463
18	33	4.157752568875319	NA	2.4114530227843933e-7	37.89781134333448	0	42.31092598021577
18	97	9041.309792137317	NA	398.2637403263323	46695.27317595631	0	49903.37107055101
18	107	172862.71931786306	NA	8354.359172068434	884526.7921977224	0	906969.6667496348
18	96	12239.657029663626	NA	570.0603182705526	62348.66323870654	0	66878.92640819238
18	108	293157.1765920873	NA	14117.89875911312	1503080.7920968875	0	1535727.2308336552
18	94	5.3201418716816296	NA	3.135208487138745e-7	44.35501168039081	0	62.0646467054867
18	30	0.3384733177713608	NA	1.2928059955336727e-7	3.102305761432973	0	3.206267970231664
18	1	193.20405366581738	NA	9.011006351688119	985.9851048071176	0	1028.8608681981748
18	72	3.588049595507044	NA	3.168961238826686e-7	29.66534976839962	0	46.6809780180952
18	67	0.09094011416671269	NA	9.702870381204113e-8	0.6934971703813917	0	1.0827939823828854
18	73	13.277622048866132	NA	2.6785292615140474e-7	117.10302549647616	0	162.74496415915846
18	82	7554.861061862612	NA	361.91517649237335	38093.78630729137	0	39780.548682226465
18	52	14.24643688899306	NA	4.0768498387482614e-7	111.00366490289832	0	179.31447200125274
18	89	10.998332813304799	NA	4.7207307614653877e-7	90.85611535733196	0	142.19981313461477
18	95	4.575136343416082	NA	3.379763198366702e-7	37.073082101469005	0	52.01727390897668
18	59	34.664197446337035	NA	4.960315530489732e-7	287.0615333273094	0	476.35283538433976
18	48	7.840310584946791	NA	3.2065953874944123e-7	67.43891623658223	0	99.62678373694794
18	35	53.601567100300606	NA	0.3594133275784094	340.609191605726	0	351.1681458026485
18	44	9.989306309929617	NA	3.426432635005475e-7	78.70687534099505	0	151.245963037246
18	47	21204.160768890917	NA	993.24386863643565	106054.8445259082	0	108822.65036979492
18	61	9.83968924601695	NA	2.4196581560853425e-7	70.56007105913916	0	142.30599717738286
18	10	12.275067109312966	NA	4.0596563555244825e-7	105.95103747904054	0	184.20869609607337
18	101	33.17251640521677	NA	4.222451073147414e-7	256.09753524563195	0	520.2221099753192
18	58	4.013104714298572	NA	3.263562849182519e-7	35.415350161977464	0	42.86726523117541
18	91	6.475652645090542	NA	3.855826933408811e-7	53.58132245222553	0	86.03326970256452
18	110	35968.19776940659	NA	1714.6911816049922	182611.7055805444	0	187383.63946374485
18	4	141.41257582151238	NA	1.0692488044795498	848.0642875797665	0	1029.51994646156
18	36	3.713814696907688	NA	2.1566177923854045e-7	28.988603179401338	0	45.43043423117705
18	109	25.504433669939246	NA	5.339750534129984e-7	195.72807297691818	0	387.27544198911505
18	40	3.121260773448056	NA	2.7610965168922754e-7	28.164927333788004	0	32.22003419080233
18	57	34.84821758692031	NA	3.273263711536208e-7	253.08847558172033	0	851.6173534392719
18	65	197.6659312944927	NA	8.448964010608092	1011.5513683708356	0	1017.6051637092987
18	62	15.505468771538656	NA	4.31924036031191e-7	124.51476599522084	0	243.60054797265477
18	13	1519.8719876593489	NA	30.222979625101356	8407.82672197984	0	11434.276768352363
18	43	144.79039622909028	NA	6.6098653788583155	755.4477384493108	0	752.523847255916
18	32	0.9448421443411397	NA	3.418727475447671e-7	7.47140030039178	0	11.831950487413117
18	51	1.6727972630497794	NA	2.568683028553256e-7	14.179389122077787	0	20.358304209647
18	81	6809.5863883166485	NA	298.41956498285913	35913.9490448193	0	36556.81530107068
18	46	1185.3305864466024	NA	32.59568141492658	6747.100950962121	0	7510.014850111558
18	102	1.1990097535772914	NA	1.6369171840366723e-7	10.160312081696281	0	13.63534999794764
18	98	70.28304471916582	NA	5.724744732611718e-7	587.8041607778782	0	863.9501718458287
18	23	8.113448892727538	NA	4.949038123872285e-7	69.34989271648762	0	92.6977442508635
18	31	5.274868980987079	NA	2.475274334744674e-7	42.93429305871291	0	78.94067348313064
18	103	21.78724281383637	NA	3.9523302860557424e-7	181.1634152624683	0	306.06014249067795
18	50	54.85737019348668	NA	4.989915814832383e-7	453.9932018547162	0	799.4472591743589
18	70	22.47620539479772	NA	4.3624360655424865e-7	186.68755159704	0	309.10289672127357
18	105	81546.05040686905	NA	3883.424429269521	413148.4112184674	0	435439.5666426119
18	21	41831.983533959785	NA	2027.1405556389066	209899.72831860735	0	217507.10917293394
18	6	1278.2730908666322	NA	48.87179122885753	6802.452497920372	0	7414.264351265772
18	53	36.86411288657094	NA	0.28251188267279725	223.25015456121736	0	307.6394427728541
18	64	36605.875220595924	NA	1750.817672680382	185693.43996481475	0	195343.24904996782
19	22	19184.872278940835	NA	803.8978146739581	91520.10157339055	0	128650.16715776359
19	37	15.157941456552338	NA	4.258916894231631e-9	130.18367870931954	0	254.5884137718521
19	56	119193.9159126181	NA	4852.338592253738	594274.3303286574	0	881914.2751180173
19	49	228614.35016332142	NA	9933.713649525054	1116776.6800270746	0	1376017.176054478
19	33	6.25227865065496	NA	2.876961264648943e-9	54.00757334548519	0	76.51661467931736
19	97	50.1131156652453	NA	4.174637141997042e-9	418.1864833366447	0	712.178657388467
19	107	170698.06505114288	NA	7417.26417265054	830685.2082285279	0	1081464.3341898045
19	96	9414.792748044432	NA	371.13437267970556	47204.28129251218	0	65327.60735107846
19	108	138407.3346011942	NA	6125.988119033676	678479.8265327881	0	853950.6547704095
19	94	7.999230423521774	NA	4.621887360910313e-9	69.43711368746489	0	97.42508134385493
19	30	0.4843731987196402	NA	2.220224855010706e-9	4.433760539892193	0	5.472535984655646
19	1	0.9922065371640989	NA	3.6517193048755432e-9	7.674743789459716	0	15.03411733485161
19	72	6.051664485943969	NA	5.534728389811722e-9	49.27624652491647	0	99.91659212485972
19	67	0.13869725163177646	NA	1.1173994842835857e-9	1.1040752425496474	0	1.893385515128492
19	73	5121.206380658045	NA	203.5338670594811	25843.617203703263	0	33502.42287072494
19	82	583.6033769311567	NA	18.514985609561457	2999.880545289925	0	4278.386459039397
19	52	20.242039240632497	NA	5.086881796845416e-9	178.28495145311368	0	288.6424597131719
19	89	16.471482374162314	NA	5.322229952679166e-9	159.18178381285097	0	188.2896766666088
19	95	7.207020384135175	NA	4.6471688782936535e-9	62.51298623751829	0	91.51386389250537
19	59	53.96111826388782	NA	9.749655473129007e-9	416.8898818428558	0	836.7413693333153
19	48	11.757877273343272	NA	5.034996804853409e-9	83.9013951305631	0	233.46631566815535
19	35	7.782582494826765	NA	8.164384746646099e-9	57.121946363195406	0	168.87410222652528
19	44	13.370834712850938	NA	1.406686878385187e-9	109.71387164125412	0	176.16819202990706
19	47	12469.348543076387	NA	547.5022310991546	61099.33720812316	0	78341.2494191586
19	61	14.62989691283366	NA	3.1904901915401797e-9	125.65112301801264	0	200.64035089933222
19	10	20.56516327954657	NA	7.803604585098672e-9	163.8877019899028	0	318.6586511095829
19	101	93228.71799126861	NA	3906.740187498817	449468.0253600169	0	547765.8425087882
19	58	6.248466470474701	NA	3.3595701243667447e-9	51.87547819101682	0	78.72780061334788
19	91	9.56828278697535	NA	5.5789312008846914e-9	82.99092651220438	0	125.63909382002282
19	110	17.600683967850227	NA	3.71226320306607e-9	132.51556371738442	0	250.08997291504
19	4	18.59853376412674	NA	8.824045848482437e-9	147.068428361281	0	292.6249241403936
19	36	6.128060592791685	NA	5.106996737459066e-9	48.829249996238815	0	119.76966204732672
19	109	3388.929068924213	NA	98.92604334816835	17766.14072980287	0	20876.79594500333
19	40	4.743937968080879	NA	1.9081571468774508e-9	40.98342659080561	0	64.64585012178013
19	57	47.8199349949368	NA	5.967515679241007e-9	411.20709832021737	0	933.6920251160627
19	65	2.9108646716749416	NA	4.9101436761019656e-9	28.590580568239552	0	32.626522501032646
19	62	22.155471411934492	NA	8.359740538093608e-9	193.8488588135628	0	278.27463587565643
19	13	247132.04593071778	NA	10512.543248139702	1201175.1069274168	0	1572398.341143642
19	43	1.0095193323506635	NA	4.902694943283518e-9	6.707357989430608	0	27.662598921266323
19	32	1.6610884126696117	NA	3.086364444402287e-9	11.821368713284249	0	42.318106551311345
19	51	2.403219321420633	NA	2.591600166194085e-9	18.96842955399884	0	40.30085101454029
19	81	53.48036764458253	NA	7.255329041488369e-9	454.8804396740957	0	1085.1176839981313
19	46	41.66621850112093	NA	2.0385066603280216e-8	360.9981742322121	0	703.3086915565674
19	102	1.8424701905197443	NA	3.7650660272760066e-9	15.948274628603226	0	22.987925058460593
19	98	47278.13844477198	NA	1959.2680032994072	234334.9873767301	0	294066.3865701822
19	23	14.872418329470447	NA	4.405756155211832e-9	120.06573566072727	0	283.1027064934756
19	31	8.50974596697361	NA	2.9844612753520446e-9	65.80673759264018	0	163.87402243171397
19	103	31.202198728745483	NA	7.83218456662754e-9	241.2586565304424	0	817.5918492299975
19	50	568464.6793867	NA	25249.280644498016	2720509.7124513104	0	3432848.4308764683
19	70	30.3331946784436	NA	7.389775728723523e-9	249.52200555868197	0	428.99996085507684
19	105	16147.264125477683	NA	592.1541065999447	85853.71608623896	0	93955.67186278533
19	21	302922.33667505387	NA	13080.747864680017	1469398.346131953	0	1835005.8660664991
19	6	19.8982797309818	NA	4.890839644839868e-9	177.1929903430118	0	312.70920071073186
19	53	11912.70819601356	NA	512.9307939912857	58660.5619261345	0	74405.70373157163
19	64	18.189863783450107	NA	2.6157415965352928e-9	169.94387691958087	0	251.8335994063415
20	22	36758.58820872101	NA	1537.279036228257	190373.0019271806	0	180695.88004614398
20	37	9.838393806895578	NA	4.650172604314492e-8	80.87715922311122	0	143.19294938520395
20	56	168758.5590783878	NA	7013.809087538074	881193.907209208	0	828147.1559548097
20	49	63766.97411029625	NA	2734.9042550372837	325800.5097133182	0	316151.80260817346
20	33	36451.823906968326	NA	1595.524162512754	185509.80619187886	0	180066.9133491813
20	97	37.451475501719585	NA	5.162838252307762e-8	274.6026745162887	0	563.3610154849475
20	107	13.216325715312305	NA	2.8687985466285785e-8	98.948407048091	0	181.84275188408225
20	96	105716.42059746636	NA	4469.94947762247	533693.6061857092	0	523802.4653164684
20	108	21961.18968981222	NA	925.3882687521718	116749.94153352304	0	108571.0883905678
20	94	6.309595251420491	NA	3.1435887564083594e-8	44.481980776815774	0	109.96214736756733
20	30	0.3621086151995688	NA	1.4080533785031577e-8	3.138825448820294	0	3.936999469271249
20	1	0.6315172459735735	NA	2.0891208603968338e-8	5.326211774096811	0	6.683179350035487
20	72	3.705555597691061	NA	2.2271669457386068e-8	31.57613941313827	0	44.72550612830175
20	67	0.09593161621181008	NA	6.001465224570864e-9	0.8158668688399667	0	1.1543076285595002
20	73	24513.86995946037	NA	1048.9790760149751	127326.18434959168	0	121203.45964795849
20	82	1241.4504377812532	NA	50.12283244626813	6600.8649187009405	0	6055.210912484865
20	52	14.925930000765758	NA	5.2761829492120314e-8	119.3068200497864	0	211.3339759999107
20	89	12.543068517813081	NA	6.742741298513516e-8	97.84312196310147	0	198.74284528331629
20	95	4.1822892249277714	NA	3.3758133169453345e-8	33.559253090895645	0	47.20715061205293
20	59	36.50652791184297	NA	8.164810624526914e-8	288.7098028762323	0	583.6025189442577
20	48	7.449824197662803	NA	6.277390493612649e-8	65.40826543531965	0	82.19219772915287
20	35	4.683274496875738	NA	5.140453943090965e-8	39.70554440393072	0	58.970703502222605
20	44	64425.47117578474	NA	2810.57663745519	329554.7692747705	0	330266.1712099401
20	47	12.404293766374705	NA	6.243814877703618e-8	105.28588639619132	0	173.90194334926355
20	61	10.153970171439749	NA	3.7214617815095934e-8	76.27003422910089	0	154.9266007225733
20	10	11.387730238365595	NA	4.894189441254281e-8	88.72655699225344	0	157.26420858572135
20	101	122753.24846595444	NA	5281.261914432965	627226.0667009917	0	605109.3809244337
20	58	4.657122541673061	NA	5.503338448083629e-8	35.62841606124215	0	88.12302542816705
20	91	6.927687488180986	NA	2.868074316576544e-8	62.602217306343135	0	84.834398086282
20	110	11.211828882115253	NA	4.9102217558753514e-8	96.75874173595508	0	161.13986373237697
20	4	12.895404441607438	NA	5.5818490706552534e-8	94.28865682563635	0	200.78297326293355
20	36	394.26441597360275	NA	13.883571079977632	2120.2394022771036	0	2173.7409118339615
20	109	16982.661573939153	NA	681.2591257500926	89500.38037788581	0	85583.74177547186
20	40	40.45390379434991	NA	0.24327934589583092	251.96107434475775	0	277.26240822475285
20	57	35.978202906180904	NA	4.39659863527856e-8	234.73664887324298	0	1429.0924354421072
20	65	1.9770906405784443	NA	1.68617050826773e-8	17.89756104074465	0	23.616360569661452
20	62	18.110069414061527	NA	5.7974986484565596e-8	139.90673912418674	0	273.901193712139
20	13	32439.711626936525	NA	1336.1459271243152	170565.3809710769	0	161740.9728539646
20	43	5.948064991542242	NA	0.045534645261781054	38.844831810019066	0	42.45891721300674
20	32	1.1175320240590474	NA	1.661047622602504e-8	8.51392128895211	0	16.884898233115877
20	51	339.8908742195309	NA	13.934054221572312	1778.303366336944	0	1696.2045082055822
20	81	41.333055157504795	NA	7.863337308715043e-8	296.7833324491296	0	753.131735032294
20	46	24.75898362565247	NA	7.479660729178773e-8	215.10758432564128	0	306.0260401539762
20	102	1.2931787438357654	NA	3.6370848382640007e-08	10.292903595317032	0	18.94238464843453
20	98	126531.25180384578	NA	5205.3496374602655	646792.1730914064	0	634933.2248849258
20	23	9.123349904318152	NA	3.698705092201731e-8	77.11514554416728	0	125.63629173231446
20	31	5.093511036487746	NA	2.88112379315146e-8	41.076854371816175	0	81.63521222237563
20	103	25.568451411502828	NA	5.720532736173803e-8	201.8103934339755	0	413.4191931494415
20	50	430850.61314250634	NA	18369.112260139605	2212936.904662577	0	2137235.842186955
20	70	27.32708791680816	NA	4.406094303365275e-8	199.05497571080952	0	460.78825843210615
20	105	21655.283692925572	NA	877.4110330796037	112780.04147888492	0	113095.54982518699
20	21	70446.88206974427	NA	3041.8939916747877	354852.8032728024	0	345811.89983115037
20	6	410.9659239986136	NA	8.261011004583853	2453.8387654868543	0	2117.3696772909857
20	53	23142.065887150184	NA	993.3255722685548	117334.48884888556	0	114476.84295922416
20	64	13.17724904369117	NA	2.4449347496913276e-8	104.45500218391348	0	291.8564478014646
21	22	47.50353543029776	NA	8.242241674822714e-8	337.95444527496556	0	1037.5730985377756
21	37	30.37741121979609	NA	8.780504357501518e-8	237.7586479521907	0	487.06257905536165
21	56	681397.5698292888	NA	27948.245956417933	3636535.4347169176	0	4132134.4493755517
21	49	32.51732019750863	NA	8.02833110999013e-8	245.05072657283333	0	653.7666317318661
21	33	16640.49123998959	NA	704.1371960446038	89148.46431261211	0	97215.792687545
21	97	90.18748862885114	NA	8.862699719916118e-8	650.573493082533	0	1937.6436352618634
21	107	39.71021447794206	NA	1.1395013203480768e-7	300.19434505719903	0	776.8403605530373
21	96	66.79751513976808	NA	1.1345887092614428e-7	526.3168627366246	0	1607.9643978040722
21	108	95.4655535798333	NA	1.29762118216653e-7	665.8679744509292	0	3221.4965615157475
21	94	20.320231577237102	NA	9.303431075252588e-8	138.47878929134527	0	405.8336549110498
21	30	1.5887446618684893	NA	4.0070453532009585e-8	11.27792762247387	0	34.65071357937369
21	1	2.302952970159542	NA	6.793613790707373e-8	18.582844879180907	0	32.25774015584222
21	72	11.741449864826649	NA	6.276996945034901e-8	104.87870152907314	0	163.0277505678328
21	67	0.3939001247934222	NA	4.178725266928473e-8	3.268091108253289	0	5.439196364228411
21	73	626475.1723495794	NA	27020.601471762533	3320453.7543736054	0	3789596.8457386894
21	82	904.6514699936471	NA	22.230723023340698	5067.5310682736645	0	5820.196838451043
21	52	48.22443852304836	NA	8.87724854849014e-8	371.9966011170283	0	847.2367431280622
21	89	37.75938164002578	NA	5.7193890328270835e-8	236.93375573303086	0	654.558791269019
21	95	14.509024648029222	NA	1.1373724246268115e-7	105.48420484440909	0	241.52946220101066
21	59	93.63621172406575	NA	7.337473640959034e-8	651.5680496723451	0	1775.898604930183
21	48	25.8631090452938	NA	7.565508240801689e-8	159.44754665643322	0	935.7079224913039
21	35	16.09563314398907	NA	9.901432427069165e-8	113.40454780721943	0	363.4785703886682
21	44	26.92081954011851	NA	1.3072686459348005e-7	213.4582930655814	0	360.7977158390179
21	47	45.47571734132475	NA	6.092945525972983e-8	348.91969265517275	0	969.9791665455464
21	61	25.32357868028146	NA	5.112305497757322e-8	224.9440922297705	0	332.77725489509356
21	10	41.27054700227622	NA	1.1137904191669113e-7	259.3538592343673	0	999.3935254508767
21	101	109.94887088747565	NA	1.0277810320805051e-7	802.5516650322422	0	2198.4149244337978
21	58	11.62307614471819	NA	4.845363883351629e-8	93.92030392183696	0	191.19229777426276
21	91	21.11184542892161	NA	9.537791221519631e-8	171.51675630033174	0	326.78754899098885
21	110	31.213065567500955	NA	8.327931473101778e-8	254.72550880449725	0	588.1934372054698
21	4	27.385144156791878	NA	5.985067476396644e-8	265.1778284944228	0	352.80670993036324
21	36	13.451162770333573	NA	5.894028494098475e-8	97.40224895227917	0	268.9378196061963
21	109	58.80197242752396	NA	4.917669279013359e-8	406.7808095796721	0	923.9203818891172
21	40	204.68365535369378	NA	0.9242687515258702	1291.1602124758724	0	1732.7208932002054
21	57	80.68078429638442	NA	1.0456861551359587e-7	656.1208753518868	0	1545.2767405685952
21	65	7.493763818890953	NA	9.824773274090855e-8	54.35466044601608	0	238.77739440531022
21	62	40.34942861648156	NA	9.860507728470203e-8	348.34569923016653	0	626.4761577524482
21	13	125.6792043155525	NA	7.140497955643568e-8	921.5520231871253	0	2307.8894756732534
21	43	1.9558610937652916	NA	4.190128214160067e-8	15.794644494459835	0	28.474020487426323
21	32	3.1153801825040275	NA	5.2565905263722803e-8	27.82565768709902	0	39.56713038768015
21	51	4.98247913034267	NA	7.176672779245697e-8	40.69388048998179	0	65.28267749225884
21	81	83.73357169831534	NA	8.845852344640624e-8	589.2315132630927	0	1479.0355815121977
21	46	72.01610452054038	NA	1.0018412010257278e-7	546.2248248445085	0	1225.6630533753473
21	102	4.970756711376285	NA	7.231163997879545e-8	31.898684402657054	0	182.11047431669783
21	98	228.42428733597856	NA	1.1159684327941248e-7	1435.683246591562	0	7423.2650566721195
21	23	28.82569085286609	NA	1.3539730033277096e-7	178.93980830682287	0	728.9515450603817
21	31	14.113242751814434	NA	6.884520778703653e-8	114.84834357590837	0	203.52833643970396
21	103	67.80754715354182	NA	1.095630916003521e-7	503.45246988813454	0	1600.526586668173
21	50	281269.28305084305	NA	11343.543396473198	1497206.6630174834	0	1781599.4901586184
21	70	57.424805959305964	NA	1.2573530145014535e-7	441.7030833832508	0	982.2482846768334
21	105	143.87350296293886	NA	7.332397571195958e-8	988.8257495531639	0	3038.7601779867473
21	21	46.309900676490535	NA	4.4758865293849855e-8	414.3482803646991	0	638.19448706431
21	6	43.08928582840958	NA	7.09488527323252e-8	322.07308850189736	0	983.7650606015744
21	53	2768.5041500754182	NA	108.2366557962778	14545.496304667982	0	16469.885952962653
21	64	34.93747391582703	NA	6.952797135944407e-8	264.07014488314564	0	749.2815800111025
22	22	18.276835166697843	NA	4.365147676240505e-6	153.49818567099746	0	264.0567251945937
22	37	12.311365851372054	NA	4.720954344220397e-6	88.72530167298454	0	248.69902624001807
22	56	112.59482866051526	NA	9.351332845904287e-6	1126.130161517129	0	1307.4320500023869
22	49	13.804381516281392	NA	7.128891677666588e-6	116.53252908206336	0	227.49127443977588
22	33	5.922124840230018	NA	4.466776214485433e-6	48.27745101952393	0	71.23943956013113
22	97	7441.360197695243	NA	344.81354597069395	36933.9727188339	0	32373.59409444456
22	107	14.418211343072139	NA	8.172130300901192e-6	123.69843217713695	0	148.89226193781255
22	96	30.655924600814085	NA	8.10134398606181e-6	278.63556940938156	0	389.9823664962558
22	108	37.96170850840468	NA	7.669382325530697e-6	282.64777992346893	0	650.2247405365652
22	94	998.6413269791248	NA	47.31334854362458	4765.564259930153	0	4374.147181042046
22	30	0.5709532551277344	NA	1.6433712908383753e-6	4.4174639091173615	0	5.748542494826593
22	1	0.9741450750150189	NA	2.4212906647970695e-6	8.029215544224293	0	10.255915348524582
22	72	1251.074122103975	NA	60.65636029698829	6170.5936500604475	0	5487.511358231276
22	67	0.14275706841705896	NA	7.574832488160414e-7	1.0813281084023447	0	1.5276960351993891
22	73	15.41261119957493	NA	5.836490987408533e-6	140.43639916701395	0	174.47088323266988
22	82	5.803901749247124	NA	6.085742115715178e-6	44.40577943518378	0	71.1036733911491
22	52	1590.4086314736298	NA	69.96611721526763	8157.643121222726	0	7291.857949741701
22	89	324.42574332274745	NA	6.971577203467408	1692.4437262379552	0	1810.780921707253
22	95	1414.1620326143398	NA	67.51012866092083	6844.177796169843	0	6261.1205341893565
22	59	36.63544538451046	NA	1.0821045823430293e-5	316.33516167141903	0	479.22975000840756
22	48	34198.44055081598	NA	1709.7499819822053	168039.26797868506	0	148025.34758021781
22	35	5.749726382148632	NA	4.8958768861444126e-6	44.589720813475324	0	74.50281787604095
22	44	11.316859963643488	NA	6.2166230210228185e-6	100.13457549869169	0	118.83691775799213
22	47	18.309527786208964	NA	6.918585899858757e-6	150.01228430926105	0	231.28904038658587
22	61	959.1285485020176	NA	41.786008573264624	4908.9764765303535	0	4552.036461294059
22	10	353.3915917408092	NA	6.948481278866954	2021.9436785285345	0	1990.2958356345323
22	101	36.748559728016254	NA	4.8090411476896605e-6	298.51748477681775	0	495.5626006614752
22	58	5.340804590376361	NA	3.818917587552083e-6	45.35122365811606	0	51.2229081073824
22	91	9142.452158060942	NA	450.90966802446826	44442.47613118947	0	39505.31970560835
22	110	12.164056042217727	NA	5.306728756629029e-6	102.21698995765804	0	143.59337606746638
22	4	19053.04884118282	NA	963.3690215914239	92231.0468122873	0	82954.42610464603
22	36	11836.226126870568	NA	608.7881558810642	57734.949230529004	0	51361.39510954028
22	109	2054.8069870250265	NA	76.15527536006678	10850.02429800392	0	9323.151230819516
22	40	4.30395588953301	NA	4.268313576919782e-6	37.05452614521775	0	42.8568466759019
22	57	34.3170331842778	NA	4.453158364152509e-6	281.5858684035549	0	479.91301356145067
22	65	115.94057444505832	NA	4.549833945263346	594.157325642747	0	521.5477366021785
22	62	19.1763767981112	NA	6.255766896156055e-6	160.42237495497577	0	245.12746416013707
22	13	48.893231726219355	NA	7.71820969606115e-6	449.7836251730404	0	566.2099381751524
22	43	0.7300426714681337	NA	2.8131717276481204e-6	6.045354606777136	0	6.849959590154467
22	32	1.3217654032373343	NA	2.730220113172376e-6	10.928721668713543	0	12.49507388795541
22	51	2.2709568821989805	NA	3.6733218440452723e-6	17.485324223481868	0	26.726538856287114
22	81	44143.04263682149	NA	2202.2417388693475	214530.74853243944	0	184270.6099837516
22	46	32.010844011151235	NA	6.1386748184450355e-6	281.11227802805126	0	378.13341875311835
22	102	131.7298132542446	NA	5.829448346227994	641.2337224932675	0	580.4575967104828
22	98	73.5926767799794	NA	7.953133757987745e-6	607.4156685932165	0	965.0493093132959
22	23	11.40189479608914	NA	6.993144352742717e-6	96.86527516693532	0	178.36607439569832
22	31	6.304327327031391	NA	4.009351101083477e-6	53.98707451265867	0	66.9915765490378
22	103	317.2973556409404	NA	1.9030610665098526	1964.0791764352275	0	1978.978788163406
22	50	61.7125876021524	NA	9.657054633883364e-6	530.2765354040431	0	803.8911523156967
22	70	2131.491825824157	NA	89.11588722115856	11400.457238765177	0	9291.208503703092
22	105	57.12022496108454	NA	1.0407558473246684e-5	498.97294643014544	0	704.3579109435335
22	21	18.325988784116376	NA	8.694897511494881e-6	164.95381069556373	0	218.56870969884903
22	6	14.752450258745741	NA	7.839823895681287e-6	123.54166308869584	0	197.88544411810273
22	53	4.172139724788883	NA	3.948147312324351e-6	32.59279769382873	0	47.730664054793486
22	64	12.849409738211193	NA	5.292600994482872e-6	107.59309009707091	0	146.94759264623423
23	22	226.82032330815503	NA	1.535384482434132	1437.5873440276487	0	1304.5429698716375
23	37	2206.2300025012237	NA	102.27411279933727	11270.733940590548	0	10298.275430983922
23	56	152145.1441697266	NA	7697.8283566216305	741269.5427639247	0	690477.0979612116
23	49	352.06495891321924	NA	7.662228332764211	1955.2062112558049	0	1913.9877927586858
23	33	7914.112608110219	NA	427.30410997591247	38523.85376026437	0	35050.52317312677
23	97	31.05244673580203	NA	5.211487351124095e-7	253.92637049656798	0	378.2581186244469
23	107	1460.4159638304102	NA	63.51864954413473	7386.088959202029	0	7121.011403467363
23	96	14981.50501869624	NA	773.6265670243924	74975.60691304071	0	66263.7567662268
23	108	11277.880063016944	NA	569.37784983913	55099.41506577808	0	50903.69682814724
23	94	6.3951480175059014	NA	2.939535156613918e-7	53.448712877489854	0	74.34333186639714
23	30	0.4624492498675223	NA	1.548161857441119e-7	3.3476191702863196	0	7.283659842897441
23	1	0.8392937334177343	NA	1.336391750322658e-7	7.272758084753876	0	9.010882694022467
23	72	4.257673147751666	NA	6.565405200440069e-7	35.0290684556245	0	57.45156692709704
23	67	0.1211379113784848	NA	7.069998195225222e-8	1.016077113191348	0	1.3306625769430092
23	73	7939.438113573702	NA	417.0382030310566	38487.97636405786	0	34453.856219850706
23	82	235.72015969745706	NA	8.558761131083138	1236.9918212677867	0	1211.47403068379
23	52	16.54573575216488	NA	3.941510753074329e-7	136.34767867121818	0	204.84104537452316
23	89	12.921083856477608	NA	4.625376198507363e-7	99.31859280364719	0	323.75127069369915
23	95	5.243093229883592	NA	2.0433294868988356e-7	45.02668287799266	0	55.825895294736235
23	59	39.722960414326856	NA	5.930841557619415e-7	286.87265870514614	0	612.9461213660888
23	48	8.035479139774132	NA	5.224371092584771e-7	79.12159675059071	0	80.28882271222815
23	35	5.489126864147494	NA	3.960477099663359e-7	53.456446061479205	0	57.04062981389241
23	44	68990.12228078391	NA	3708.7270431783436	341360.56601151	0	299714.0207787744
23	47	15.59088240355179	NA	5.210231507526543e-7	142.39105139447622	0	181.84799634880642
23	61	9.864848711179766	NA	2.775370468012016e-7	85.78925137722035	0	109.8347227035603
23	10	13.139936062212097	NA	3.402396269587715e-7	104.77999363534285	0	155.51674165492318
23	101	46362.852264164976	NA	2422.1770849901854	225423.1747998706	0	201216.03126029434
23	58	5.335872565511308	NA	2.446743240766081e-7	41.131386316344916	0	64.58871425587614
23	91	6.439108186680468	NA	4.001954554870538e-7	57.23395867194741	0	65.8787149862633
23	110	13.238977518518174	NA	3.8171618870892967e-7	107.9739720124896	0	194.97077970630943
23	4	12.78209952039428	NA	4.941136293209598e-7	102.21699713071725	0	163.95158354720837
23	36	4.0858548381786335	NA	1.5292114829345894e-7	32.55108014027401	0	56.687156014421035
23	109	1257.800186657816	NA	37.24293610918	6636.739480460119	0	6163.028357703147
23	40	3.822205533713316	NA	1.658868383638709e-7	33.37012376450363	0	45.19823992238172
23	57	31.9910803619548	NA	4.4407574290557727e-7	269.76561715911424	0	401.5858750598002
23	65	2.226640216333392	NA	1.6978062805027456e-7	18.416830532694892	0	26.21745439487598
23	62	17.85261824479526	NA	2.6088406165114525e-7	153.8736241548694	0	246.0425342662763
23	13	28615.328225796045	NA	1427.933652776721	144851.69459352404	0	124807.10413629698
23	43	0.5825451779643493	NA	1.5153395324725683e-7	4.952996137540881	0	5.635117854185405
23	32	1.0509731719218307	NA	1.7478161920081717e-7	9.643971711167877	0	10.029845863366194
23	51	39.685127952982825	NA	0.8941810247119413	219.65568102816994	0	207.25501917469694
23	81	33.41531744090542	NA	6.222102451915509e-7	277.61850722981836	0	418.38215696377887
23	46	29.979393544593318	NA	5.41691519632482e-7	263.51254156889587	0	368.8798019148181
23	102	1.3127608307351673	NA	2.1717036473427828e-7	11.03644597516825	0	13.761613995565199
23	98	449500.9989774159	NA	24246.825223321728	2126476.9249968086	0	1959104.285344786
23	23	10.06931205413816	NA	2.7230862464346723e-7	86.46397736443598	0	119.05097201865277
23	31	5.601734132740016	NA	3.339355737216446e-7	51.2149724223481	0	68.82959444848615
23	103	23.72563185859718	NA	4.281136826521557e-7	195.40611604056406	0	316.9877303639293
23	50	44546.68639542661	NA	2345.5562655045082	218111.79478231078	0	195516.05886555192
23	70	26.204749259903732	NA	4.3423389238908043e-7	233.83234004203536	0	321.70836648999796
23	105	11250.997675269431	NA	503.57729647127087	58022.89058919758	0	53591.30318458591
23	21	3197.4867154173276	NA	143.84442982486877	16343.275484867008	0	14125.93463415469
23	6	415.6965633852693	NA	9.24887166314526	2477.089691114382	0	1970.5138391552719
23	53	2831.0724360816066	NA	149.64371702476265	13824.572750406787	0	12590.056965272506
23	64	11.816277036891998	NA	1.6678851229172482e-7	96.67537418803148	0	149.69239696901695
24	22	392.2918465036888	NA	13.680167510794835	2159.649756187194	0	1697.3511364667224
24	37	8784.369466084894	NA	453.58578300572606	42672.10995025236	0	34366.49119300546
24	56	8069.162030297825	NA	331.4621742355141	41209.89725269685	0	34150.40378879215
24	49	1102.9115942530368	NA	53.291518425716504	5322.719377541537	0	4365.912626924882
24	33	14012.727025062168	NA	726.8588993393059	66786.16057478685	0	54886.55521465586
24	97	23.000569862713142	NA	3.763089678529354e-5	172.77038496611732	0	289.21055489668885
24	107	9.875493785809303	NA	2.248392564484565e-5	82.76128178541809	0	95.1574874414017
24	96	24798.954518041985	NA	1248.3862410585284	121165.60190475038	0	97199.8377426342
24	108	2480.661674858076	NA	109.68245750636945	12223.581932224402	0	10229.29139565429
24	94	4.077898117475019	NA	2.2842467983067313e-5	35.733395947011964	0	36.04377589634925
24	30	0.30516250265959327	NA	6.30942735737088e-6	2.3150779425495904	0	2.6352600800500494
24	1	3.0067702980306676	NA	0.032958674563307186	17.9213390759805	0	15.327547635345022
24	72	2.8694992304975515	NA	1.5055201627143259e-5	24.589583663451084	0	26.733406316471182
24	67	0.07801975266040494	NA	5.0782612452545055e-6	0.6151404463204989	0	0.8268468489380082
24	73	601.2829887869525	NA	24.359032352018403	3069.6573552806635	0	2537.935329879653
24	82	284.51873295230473	NA	12.947364277841324	1452.3559698072306	0	1155.0815750658835
24	52	11.083518568228534	NA	2.7274694853250035e-5	89.08669587201382	0	114.78304203388066
24	89	9.318363885485297	NA	2.516745888742836e-5	70.05939192348326	0	110.86469261330603
24	95	3.370223165961314	NA	1.8270849445564977e-5	28.047673054324925	0	29.27784979944715
24	59	24.57953888332747	NA	3.346423455428361e-5	200.13392864802236	0	253.15355565502995
24	48	5.712998796481216	NA	1.9777941976469734e-5	43.5857735567046	0	70.31257234499809
24	35	3.415204546599761	NA	1.5649243870285262e-5	28.841965343864604	0	30.133856680024387
24	44	8544.50427936677	NA	433.0334191452282	40982.991439857695	0	33631.433280091136
24	47	4679.785583506783	NA	233.90583774584724	22890.53403760394	0	18557.820288396826
24	61	7.418047736069649	NA	2.5824606176269233e-5	58.85249323777336	0	91.01458316524536
24	10	8.321344517715916	NA	2.9862418800664412e-5	67.16332771865638	0	90.27765822650254
24	101	150145.23497065806	NA	7664.800299949071	716536.0398232479	0	587876.7112891698
24	58	3.0594458097530155	NA	1.8730950494360026e-5	25.114494714896814	0	27.49064152373966
24	91	5.184980159590407	NA	1.6958807409694983e-5	44.34608480414989	0	46.65270277277693
24	110	8.081032510055387	NA	2.1572812055568598e-5	69.25753174854823	0	97.19211575220069
24	4	8.868256364919043	NA	2.732101666300756e-5	70.97049987942016	0	87.0450333619434
24	36	57.77260083205844	NA	1.8552530261751843	317.17728418892034	0	259.7287509185707
24	109	4141.687746814019	NA	202.44613042912295	20169.053950393925	0	16279.468829871568
24	40	2.3893692788583354	NA	1.410489012689346e-5	20.839963923550485	0	20.300987812932664
24	57	21.036506617650858	NA	2.8652729256801132e-5	177.7666562860526	0	206.02848398943752
24	65	1.5901548546894886	NA	1.4424369155566388e-5	12.180532677724589	0	22.27834894081059
24	62	11.640670543828097	NA	2.4946359630395977e-5	94.29760851988429	0	124.14858351082482
24	13	11507.28124807844	NA	551.0548148243138	55421.073317633236	0	45729.31949883328
24	43	16.266071844187273	NA	0.7067689689654282	80.00319883366478	0	68.52549610110196
24	32	13.436680612884745	NA	0.42273385931640567	70.52468554386158	0	63.11175273277867
24	51	88.13277057488554	NA	3.963833619365795	439.4658015350333	0	354.1340926562891
24	81	21.86471517350669	NA	4.4376462250275095e-5	193.32931508485657	0	198.67826093751074
24	46	19.927334847281756	NA	2.0117654515998438e-5	156.75784071817358	0	311.45232149816223
24	102	10.72984396416176	NA	0.23806691597014945	56.491012099198976	0	54.50805085276529
24	98	12763.356545714647	NA	606.2108349019798	62061.07474629659	0	51820.92642348773
24	23	662.391029233444	NA	31.012961133471386	3325.132360159541	0	2679.7955321729346
24	31	3.464573553123286	NA	1.9439900624912692e-5	29.727850614952082	0	30.63079530032061
24	103	15.940429364626533	NA	3.314571106615525e-5	126.312914568306	0	189.25994611559491
24	50	50822.88301100643	NA	2613.6182114989756	242543.36365205265	0	199934.33236013204
24	70	15.409798682163919	NA	2.2445075340581548e-5	124.16033655903587	0	147.76094197577382
24	105	15671.451826991653	NA	786.9219879295134	76284.92305264572	0	62582.132149462974
24	21	6979.673355799551	NA	352.5128046284647	33694.90114837851	0	27324.093805299297
24	6	81.56362271392899	NA	0.6798364722674833	512.1630721036032	0	407.4291995402681
24	53	3685.354372954448	NA	189.1124259914689	17437.49067907887	0	14489.389736089091
24	64	64.99272544941276	NA	0.5460381350417775	393.18350747491695	0	379.62697960361066
25	22	953.256163948121	NA	43.163014115280966	4535.936274326731	0	4179.939468605485
25	37	466.042899099886	NA	19.991429471341597	2315.830657648471	0	2366.662151993746
25	56	873.4262459480933	NA	5.8580527241457965	5439.513234730597	0	4999.303676727163
25	49	1590.7193075015387	NA	78.31675564705435	7508.760954103137	0	6992.7335618647485
25	33	18005.36251721435	NA	940.8339913175704	84415.72360430546	0	75759.88783503036
25	97	22.809206581003032	NA	3.3542944726107045e-4	186.06258639305497	0	205.44816813101474
25	107	10.852910076857018	NA	2.2205599841670503e-4	87.84107424731165	0	109.11770593315595
25	96	1479.3220368335471	NA	64.18309949475038	7314.2405961733875	0	6785.756156338965
25	108	1292.83480376745	NA	53.63723815922459	6276.320844094345	0	6135.888857706192
25	94	4.499537731885539	NA	1.5286026801218492e-4	37.5579487311474	0	33.668493651734835
25	30	0.3413235209676006	NA	5.060198908492512e-5	2.4187304142982087	0	3.0387849744975606
25	1	20.579832306424258	NA	0.8708844305945603	101.47267661723463	0	94.44479430040931
25	72	3.117627367996273	NA	1.4394770691182452e-4	25.44730457482219	0	24.260987449916183
25	67	0.09034755434725139	NA	2.9644386209510288e-5	0.6831769025006678	0	0.857199018280988
25	73	757.3391673551674	NA	34.230040709176876	3835.1822793092324	0	3197.540159423016
25	82	189.54560432145965	NA	8.174106643168255	876.6307678797683	0	894.0908103645746
25	52	158.5855755709653	NA	3.722398031865417	872.0081891640064	0	835.3979007776337
25	89	9.077906390306607	NA	2.1162346483571856e-4	64.51385523199193	0	97.95495272779566
25	95	4.12040022677372	NA	1.0084768542470452e-4	29.95899331374006	0	43.924517693232715
25	59	29.12401919771802	NA	2.493714155990201e-4	204.62020573245553	0	731.15395697352
25	48	6.327535308275115	NA	1.872144315248783e-4	52.45569744102432	0	63.52732102286555
25	35	3.721609586461832	NA	1.6022032498175405e-4	29.899372499024903	0	29.52417765538193
25	44	30374.184573882336	NA	1561.813981171435	139974.69727286202	0	128424.92401533028
25	47	954.1439881451796	NA	44.259304278281114	4544.361353924509	0	4256.501775120367
25	61	7.505148329035734	NA	1.7191241298808622e-4	59.349503022933924	0	74.64479590495128
25	10	9.300102159651692	NA	2.2000203297796193e-4	74.76037463676109	0	82.20803835141797
25	101	2494.384019012013	NA	118.0476101991348	11955.427619241318	0	10697.885934785134
25	58	3.6153184062884884	NA	1.5354566728420683e-4	28.772640097569365	0	31.850294928202473
25	91	32.91501894297865	NA	0.29044296869902364	200.34332887318683	0	205.20425803706325
25	110	9.216977957219301	NA	1.9324533547226898e-4	75.05340056233119	0	85.63903297760483
25	4	119.46224097822908	NA	2.6874123399534553	668.8490539393347	0	578.582639110943
25	36	275.8262674075445	NA	13.455885843867803	1348.295095812525	0	1177.6316732875162
25	109	2141.733387863179	NA	103.45508205843107	10225.464979938712	0	9766.757520726862
25	40	45.08889824180302	NA	1.4084055360157952	229.8485777544564	0	222.18060422164956
25	57	21.186981177278152	NA	2.9245181309898186e-4	164.91584076808323	0	225.55303534294964
25	65	1.7052606047938046	NA	1.0974966875431115e-4	12.76485133919761	0	14.227056345397642
25	62	11.790515410431695	NA	2.2031211454914682e-4	93.70159722176255	0	109.23540189790839
25	13	1906.6816964730472	NA	75.00812560402484	9414.952145920299	0	8755.551760066171
25	43	4.221642669620023	NA	0.10684090004785154	23.41868027867049	0	21.74815447565436
25	32	15.998894937290746	NA	0.5819404687598629	83.79226824964105	0	74.57074511516564
25	51	1351.1359658471797	NA	69.55368505933554	6310.035155362053	0	5770.335544917407
25	81	25.21574047809651	NA	3.1155610890289473e-4	212.1864790330073	0	246.4628192944846
25	46	19.761992901898193	NA	3.0514675728590153e-4	158.44258563260613	0	197.02575055493028
25	102	1.071609704139278	NA	6.237091453443127e-5	7.68239933039822	0	11.679979978803765
25	98	3821.4773767143815	NA	164.70933779611704	19352.877186901205	0	16198.500538519864
25	23	1639.4955647134277	NA	80.41092629279858	7698.426668363102	0	7109.312332815408
25	31	3.82299443290515	NA	1.511729346218592e-4	29.14810089564955	0	31.18421696805572
25	103	16.057321482980814	NA	2.769624146251386e-4	126.5610558465133	0	154.9854681865262
25	50	3897.434954850832	NA	176.77297988300077	18857.421408496695	0	19155.00412013876
25	70	15.272868029639055	NA	2.6988634057865295e-4	122.16991403079871	0	154.06543927046752
25	105	34.061511786074746	NA	5.385335384519483e-4	287.97172902596225	0	325.7510820637626
25	21	21450.5938517535	NA	1095.896297460611	99129.57369412803	0	91876.48824434048
25	6	9.94313204814574	NA	2.4875017275186593e-4	88.34573558677529	0	88.68646438323638
25	53	426.72774902862034	NA	20.752218654563155	2048.341335547821	0	1805.4993510782335
25	64	9.019914258803917	NA	2.0421780043732412e-4	75.79423238688474	0	85.83162037131663
26	22	46.772140099585776	NA	6.792099398303444e-8	323.581468197567	0	862.0973636597189
26	37	38.72477684509719	NA	6.88620598026374e-8	236.003532530411	0	1246.4142270616026
26	56	398.79343165452696	NA	1.0804004240868924e-7	1868.3422558246082	0	11778.824537332403
26	49	53.03135762107066	NA	1.3889872388310271e-7	253.80395564764632	0	3323.467735904852
26	33	18.106433033497563	NA	7.113716740722319e-8	102.87778643231361	0	506.04554213588546
26	97	88.15393921262336	NA	1.2772784713009128e-7	612.6048066907254	0	1505.1962470379667
26	107	46.53018233973022	NA	7.140358925638659e-8	288.6315746318983	0	850.1271070320944
26	96	130.9405019019093	NA	1.1254134193854457e-7	683.1652651608168	0	3610.810294521329
26	108	3123.276983805726	NA	11.66609478137688	21132.59531407114	0	22115.949983964816
26	94	16.948330817987117	NA	1.0537162199273138e-7	145.99358559957804	0	241.31315390883378
26	30	1.6351893218595872	NA	5.990518080652212e-8	11.788133372056823	0	44.57058943520077
26	1	2.717678571029659	NA	4.148284130548433e-8	19.89892804260051	0	49.33132220466232
26	72	14.66474823095173	NA	9.29251980648296e-8	106.11755834557093	0	351.8284849100626
26	67	0.516314226704134	NA	2.0442257744416627e-8	3.5500197960492	0	15.003849829159655
26	73	181837.55720529196	NA	6982.157428153428	983599.8809827734	0	1212952.9981433416
26	82	15.125422646804266	NA	7.079500133083754e-8	111.01314712073794	0	312.3738393722421
26	52	41.529835338847285	NA	7.473836016728799e-8	326.48797519177606	0	689.8652397036386
26	89	35.57172043286878	NA	1.2652429136482895e-7	235.03524299780162	0	708.888401230155
26	95	15.612091213656077	NA	6.150422187017248e-8	144.18801127386297	0	251.18716387168053
26	59	117.07301623880441	NA	1.4135288499897315e-7	751.4706612954451	0	3204.1099786455497
26	48	32.6867353509116	NA	8.242191103616229e-8	210.79808611721356	0	1487.8446580269242
26	35	17.63396211332915	NA	1.2797863097214397e-7	118.66496751928865	0	381.9122834932999
26	44	40.08030045141796	NA	9.401712278755442e-8	292.9073222062282	0	849.4522543141928
26	47	49.86437985772058	NA	9.791615423274023e-8	334.34355160516157	0	1047.784744025075
26	61	36.924597015386894	NA	1.3072213987625426e-7	232.82662350604588	0	837.357462362895
26	10	57.42169836992713	NA	9.384052053057349e-8	307.66555128661025	0	1757.299967515183
26	101	94.90113797027854	NA	7.648904071739547e-8	676.3659490462305	0	2005.175688588102
26	58	15.795125675223082	NA	6.060179908358156e-8	102.8845927971032	0	377.60571108974796
26	91	22.981914107911205	NA	1.1828583596189498e-7	169.48380600558994	0	495.9448561573707
26	110	35.32640722086818	NA	1.5902064649536987e-7	250.47102422137957	0	801.4682462408056
26	4	41.70912880861547	NA	9.76268180263192e-8	270.8154099476053	0	955.502284798844
26	36	13.946745639125352	NA	5.217286009040275e-8	103.68562106725122	0	236.72872485739396
26	109	83.79843205259533	NA	8.887788669523048e-8	520.7912812346514	0	1908.3200422148138
26	40	20167.27805448123	NA	737.113876168269	109235.04962411236	0	137376.32090371518
26	57	96.80966119717216	NA	1.3675997388856673e-7	586.7924286635508	0	2307.8514441906027
26	65	7.4964559920416365	NA	4.362205585637563e-8	51.33241836588328	0	233.84392433476856
26	62	52.24877143710994	NA	6.508892117883156e-8	352.14756784773954	0	1460.0205230069168
26	13	150.23986501986235	NA	9.170374969168681e-8	1071.7076215716902	0	3080.8521532847244
26	43	2.053181284070639	NA	5.694321322882594e-8	16.46517714568301	0	28.82086376168649
26	32	4.2819276795359595	NA	4.8125644435027455e-8	26.84091090867837	0	147.86695463494402
26	51	1506.5684087761774	NA	52.54234221991607	8526.943261137985	0	9290.979067238179
26	81	94.45675446367241	NA	9.315414345394525e-8	676.9556631271787	0	1966.0816356439486
26	46	78.44230888482801	NA	1.0187381951354359e-7	608.4659360734532	0	1373.3901035355027
26	102	4.29883469646175	NA	1.6887816239154783e-7	34.273098467121805	0	63.06443145024096
26	98	1896390.3265579115	NA	71659.19656123515	10100202.82619526	0	12207675.160137728
26	23	29.53110057979401	NA	1.1845643234036225e-7	211.64087849667106	0	468.93635108475763
26	31	14.43022620610068	NA	4.83722388199762e-8	127.22088508449772	0	175.80844822107318
26	103	58.44305978974466	NA	5.687023633522095e-8	471.2564501308362	0	878.1926427950596
26	50	177.01064056104855	NA	1.3075395668730004e-7	1034.0113747838034	0	5944.884106473935
26	70	58.09661583685789	NA	1.0072988025804781e-7	413.2304354541285	0	976.0495532290056
26	105	44274.51690513591	NA	1342.3667930732374	242535.60238359298	0	303742.9025926478
26	21	52.920851931764396	NA	1.2564005955106286e-7	397.7455690440889	0	1347.5790215947559
26	6	40.5893152605263	NA	1.0245865421751193e-7	261.4600761602834	0	1031.1006439205858
26	53	12.285527476579096	NA	6.355051870554279e-8	86.33936425430781	0	233.42911878783553
26	64	37.89394681625434	NA	6.938984794369566e-8	288.2481755154013	0	741.3505970913883
27	22	696.0215380962053	NA	35.078574533796775	3255.5807610621973	0	2754.4178131348663
27	37	5442.082503956303	NA	305.7853883185	25029.66068054425	0	20494.320009190324
27	56	40123.71436493986	NA	2198.6904476995282	193817.2237856067	0	154482.0227967853
27	49	1593.141406933215	NA	86.20138030291409	7404.991244245666	0	6160.132640255548
27	33	2830.233670610764	NA	163.6100005533985	12986.663141460398	0	10667.246837321503
27	97	25.936590950128938	NA	6.801298686204484e-4	216.83966161148751	0	253.28090893821985
27	107	10.998812780276776	NA	4.6598753334200745e-4	92.624871302338	0	91.11811650414985
27	96	23.202277479147075	NA	5.175847213107066e-4	187.06873588425879	0	245.5279198715159
27	108	190.52374293580908	NA	1.805128618595839	1176.6183311969303	0	978.0406189563208
27	94	5.055610372976915	NA	3.370449859045124e-4	37.17602471299476	0	42.13584132550269
27	30	0.3972346495904441	NA	1.3031994830250718e-4	2.881576732207467	0	3.4457578986461392
27	1	43.395170609152224	NA	2.3117003144976134	202.12188181435337	0	165.5658905602981
27	72	17.801572050266955	NA	0.1962741849013131	103.45431302320937	0	116.32575320238263
27	67	0.6430567822291032	NA	0.01921669684186395	3.4647146694860287	0	3.4116420187956877
27	73	10.890071409823252	NA	6.25598410023654e-4	82.56871026058516	0	91.71332995480319
27	82	21.363667079174224	NA	0.230405053472581	131.1261548519448	0	107.0026525849633
27	52	12.405170513775287	NA	6.055198156369856e-4	94.6177303138026	0	125.7661485978612
27	89	9.772145708118138	NA	7.666242215623207e-4	78.62776466370842	0	89.31650024715933
27	95	4.232756016139534	NA	3.521890872894533e-4	34.80010120959507	0	32.01232684165093
27	59	25.144508223311433	NA	7.146813898063406e-4	201.43312748567752	0	213.78028578927677
27	48	7.197536533768743	NA	4.171096103352836e-4	60.51553814671855	0	56.743517622571815
27	35	4.42841543105107	NA	4.562196664935104e-4	36.27677862330441	0	34.108442919914886
27	44	5588.803806051399	NA	318.3986340994531	25947.099294482116	0	21236.184976010234
27	47	880.7545037593844	NA	42.88764055022898	4310.911979369416	0	3534.100132784032
27	61	8.261985433262495	NA	4.358133504173687e-4	64.0658002495712	0	67.66032867439463
27	10	9.564582334731464	NA	5.598681649383394e-4	76.66065389990992	0	76.31098293281084
27	101	23.788643924836364	NA	4.892544647545939e-4	195.9147565137624	0	203.97062476646875
27	58	4.194562052952316	NA	3.4720576739648783e-4	32.045792052873765	0	42.92847608814899
27	91	6.124838923115838	NA	3.7099989611959704e-4	45.39490139589435	0	59.30034598652145
27	110	9.463156445810615	NA	4.605314693800135e-4	78.52529573201741	0	74.99017956290919
27	4	1544.3964720540841	NA	83.11860357888472	7551.111275796464	0	5927.063837744278
27	36	713.9366161693058	NA	38.27950173662296	3344.7998665029068	0	2661.6036242029204
27	109	897.4072779077839	NA	40.67182885350476	4454.609156921983	0	3752.51611798698
27	40	3.0688489784488744	NA	3.474234815312385e-4	22.855386114058767	0	24.96621179146555
27	57	22.532020460362233	NA	7.541477381631362e-4	178.65681005103414	0	212.1768916200619
27	65	1.8856166638867347	NA	2.815305758686363e-4	13.978205840117267	0	14.548098252066048
27	62	13.846356487261472	NA	3.7012712415960023e-4	114.07745398981083	0	124.62717371048099
27	13	587.4042012554514	NA	13.874367844517188	3149.4178325404573	0	2769.793756596221
27	43	86.9060348248049	NA	4.790749794295242	406.31440877269023	0	330.02479447953914
27	32	44.271062416747704	NA	2.2617264649728814	213.1174366129367	0	175.16787029014077
27	51	2300.0209516822088	NA	131.3644025341672	10684.058473152221	0	8614.135452373535
27	81	24.426342915265128	NA	6.784854322598493e-4	197.67145707652827	0	244.33609704479656
27	46	20.533096115477342	NA	6.747966301226409e-4	159.81084793126882	0	193.05526950099463
27	102	9.895491061458305	NA	0.2691652827742118	55.882302055058965	0	44.32299124616851
27	98	48.068571042726965	NA	9.619058308846196e-4	427.04517172928314	0	441.1325934831168
27	23	2000.7966398995784	NA	108.67000041606292	9310.058238449572	0	7643.171194207598
27	31	24.366661205344403	NA	0.26671273122729183	149.44464204918526	0	130.78692939142837
27	103	250.50202471041575	NA	6.6017680922036455	1292.9724694787826	0	1231.8567694507913
27	50	728.0785394457716	NA	14.825210626374519	3965.7389035912574	0	3408.2131292714575
27	70	16.45035525136735	NA	5.936900885498605e-4	127.64926984600696	0	140.77364357677357
27	105	36.062545382627086	NA	8.966255699690779e-4	313.06207642140316	0	320.53973234476547
27	21	8325.369842393031	NA	468.08860768037295	39675.56399175744	0	30987.192696516024
27	6	12.07286524811381	NA	4.906490715420251e-4	101.48199535661666	0	107.79939198190635
27	53	491.0063252602543	NA	26.467611601427908	2297.7975026817517	0	1862.3278790810698
27	64	5942.214042188292	NA	329.2288806045275	26992.455137707202	0	22271.192058584318
28	22	269.355455134208	NA	11.271881055984348	1375.9990903796356	0	1172.084726353164
28	37	9.465681653660754	NA	0.0044379399825702414	71.49607292628403	0	76.1414597357453
28	56	74.44624901461677	NA	0.00871695569564993	603.6771544304523	0	761.1026049734062
28	49	10.902422500661988	NA	0.005882804624459772	80.89259851626761	0	73.191405559949
28	33	18.469087154968435	NA	0.2654926903327901	104.94742772300378	0	98.31527608441725
28	97	143.93911525448263	NA	1.377254230203742	859.208402724093	0	753.3826204000865
28	107	12.081052779379679	NA	0.006004863115584607	91.48915630259886	0	92.93065143462817
28	96	22.505144500263363	NA	0.007037417199292109	181.84224670894426	0	165.31978252352812
28	108	25.418312996320626	NA	0.006696086693381505	213.29454419437096	0	196.84385762003302
28	94	44.863467871934034	NA	1.10337886577398	236.28239262221513	0	203.13842240054137
28	30	0.4854761570654596	NA	0.0011742813246910088	3.2141429334236706	0	3.2794793069493204
28	1	0.8222898060865278	NA	0.0016468239201993576	5.673043833233923	0	5.119311790243139
28	72	55.71421700314471	NA	2.291693092224538	280.98484959365055	0	239.8377982052797
28	67	0.344801831795147	NA	0.006631642632418328	1.9170047164690731	0	2.0990751755457073
28	73	12.768703256763935	NA	0.004670624606948883	98.55059848748921	0	94.56791367985684
28	82	18.007169018666183	NA	0.22015826939763658	108.2547326249512	0	89.94527795103966
28	52	9243.469512615477	NA	570.9831771860933	42461.05490279313	0	35560.291989070945
28	89	10.293681442033915	NA	0.004488738046042454	77.31932791622548	0	71.59570863862314
28	95	19.463465470456114	NA	0.2588145011749493	114.23175220689564	0	104.75584154809518
28	59	511.4876775445479	NA	17.197909142704265	2669.3408903608442	0	2204.3155449374854
28	48	1168.0751835817823	NA	66.76759412766037	5400.0964528176955	0	4553.577400779364
28	35	36.91746645111941	NA	1.0414212670380711	203.84133488748066	0	161.46950120410423
28	44	83.17616048511415	NA	2.173695763560835	458.41349951662636	0	389.7977662059597
28	47	12.603945185335906	NA	0.005700987604013066	97.00512213163529	0	96.06989391715925
28	61	477.1887076407753	NA	25.512122743854636	2281.6417677765735	0	1898.9012850447348
28	10	210.33304991133733	NA	8.401530046364261	1093.3043235354644	0	898.3801965919014
28	101	24.854743241120858	NA	0.006646123141866482	180.18169942078768	0	199.6760357544324
28	58	384.64316054395255	NA	21.665745638581537	1788.891785839338	0	1529.530068255056
28	91	703.9788874686286	NA	39.92113218383764	3239.102953946309	0	2749.882209230336
28	110	10.617831638554632	NA	0.00593654690176312	74.64785215350109	0	79.67775233663863
28	4	1593.803224922986	NA	89.69119844419538	7258.06041093252	0	6219.633661874095
28	36	407.77950004404755	NA	23.584482343980927	1894.3081817880452	0	1602.7427695781382
28	109	20.566915637096702	NA	0.006737050396605531	166.29386593050134	0	155.83476193410783
28	40	734.7518649367116	NA	44.09630049676431	3341.573143951729	0	2840.7561473602464
28	57	22.848757429552986	NA	0.006017352483749825	179.42370912217282	0	175.2036854233422
28	65	14.341774244788505	NA	0.4065666435343959	76.24382230406094	0	67.13768818141429
28	62	46021.4729386395	NA	2800.4751670054616	211908.33876248388	0	177243.29715907722
28	13	973.6041111253651	NA	38.234352962281754	4856.499010481265	0	4532.953427276463
28	43	80.26324394426354	NA	4.671291957765367	378.2074049080537	0	313.46211414660286
28	32	1.1580683217077345	NA	0.002203778836445547	7.538926476270635	0	7.3261942823436526
28	51	46.26521375332608	NA	2.31942105615809	232.12386105998772	0	182.71808033540668
28	81	156.13428609095885	NA	1.3866078394004497	949.3942066659519	0	903.9416871389435
28	46	122.06326938660656	NA	1.2173922807586344	764.3806735289246	0	650.9440683044636
28	102	489.6303978362734	NA	29.351342312290104	2216.626899959159	0	1912.748178853881
28	98	49.81306441879371	NA	0.007268553451579382	392.0884448683712	0	444.7714270604412
28	23	114.65944429444578	NA	4.136354342802959	589.0639454029551	0	522.9917692176784
28	31	5.320743174895818	NA	0.003484104134688083	40.499706571240644	0	37.752062291424465
28	103	96.26762367739147	NA	1.030429595814468	560.7937346203105	0	493.2606396242951
28	50	37.70489040791658	NA	0.007664056509258342	297.20923324633765	0	305.091931769568
28	70	18.28160805128922	NA	0.005431764004203214	138.95696624797432	0	156.16084480670628
28	105	35.06156877910096	NA	0.008858989110807014	281.1791607589442	0	312.8095191403499
28	21	16.08080909141531	NA	0.00694881090487965	120.11813675680771	0	130.77065136047682
28	6	11.99923630506113	NA	0.006879465598969	88.44621654875175	0	94.2349952515829
28	53	3.710245572151442	NA	0.002822226230591499	25.607578959921245	0	28.917315138651183
28	64	46.393314043460336	NA	0.5881202208239119	285.8800776822369	0	235.50832914167006
29	22	35.21417725869331	NA	2.0535291516812557e-7	288.5898419151456	0	577.2512662491765
29	37	118024.32144298319	NA	4947.028319087726	662514.4536387586	0	609680.1792178133
29	56	330.0246284753545	NA	2.6642786863763643e-7	1641.6352814057277	0	11691.642584100764
29	49	31.9755164695926	NA	2.2253899739886564e-7	210.1595427797014	0	1158.8352794134817
29	33	195.39301070486178	NA	0.9058408929711015	1305.5126201446465	0	1507.8514135321982
29	97	64.35673735184896	NA	2.36373769836866e-7	493.44740453008274	0	1092.9989135400922
29	107	29.57124538918644	NA	3.2572800663372963e-7	232.29409315373664	0	446.8694097960635
29	96	73.94199679287743	NA	1.9155458760918594e-7	583.9305435785153	0	1166.6354978997472
29	108	63.10640627626323	NA	2.5472030447365377e-7	478.7250223189516	0	1125.4055121763317
29	94	14.974932819658205	NA	2.3389317828516404e-7	98.19020304551415	0	317.60118204745004
29	30	1.088882453159004	NA	1.228860597743741e-7	8.90175109162157	0	14.127069391727476
29	1	1.8695328774830982	NA	2.3951516324910725e-7	15.84857560256931	0	24.818987442029282
29	72	6604.44484191867	NA	265.1836683027572	36348.49690513859	0	34402.677967906915
29	67	0.29097799095415017	NA	8.461653532700073e-8	2.283770632859973	0	3.5108587693235798
29	73	30.533822008650013	NA	3.023185064485406e-7	248.2971657921563	0	446.59190521625374
29	82	10.717109668682495	NA	2.6922064367807807e-7	83.20650459584616	0	139.24701001774065
29	52	32.3585467695658	NA	3.5915172542916205e-7	271.89767290523463	0	547.7604703529834
29	89	31.404049624836496	NA	2.557061622156763e-7	230.64158393441483	0	558.0850149621397
29	95	11.605885990868195	NA	2.767525050670555e-7	102.65789126472576	0	158.4319499625396
29	59	37435.9090296146	NA	1409.0227895345392	216653.6904218593	0	194587.00566802523
29	48	20.108376505923616	NA	2.606276424551512e-7	146.92732013972287	0	392.9598058451295
29	35	16131.82402397311	NA	658.1244693049746	90195.53667405865	0	84925.85803193419
29	44	23.482527582178072	NA	4.0394929086606036e-7	165.07625949901526	0	410.87993906893234
29	47	29.46841178215178	NA	2.5934529283768517e-7	242.22819096429384	0	447.01671316245114
29	61	23.291981676826172	NA	3.548210562223042e-7	193.91518818764683	0	330.41617247999756
29	10	27.58245556526813	NA	3.464725677931714e-7	226.13820907928567	0	416.61630965964844
29	101	73.33434856194206	NA	4.489148402742209e-7	613.4976251583446	0	1661.7811164070474
29	58	11.609054941825944	NA	2.959377531111439e-7	87.39888522830341	0	169.41179956298618
29	91	13.170133515763293	NA	1.8758133281605592e-7	107.46454895167497	0	191.2403408130274
29	110	26.484239606632237	NA	1.822532868676209e-7	210.63716196881032	0	427.50375707474905
29	4	29.852723688099243	NA	2.5754884110106374e-7	227.64487757443234	0	455.793995039741
29	36	8.814722611069815	NA	3.6718304459153627e-7	68.27290572162809	0	129.82128067192158
29	109	68.3973874674471	NA	2.676691189653152e-7	492.0508319795395	0	2097.3319038477666
29	40	8.000601235356505	NA	2.3602558874566503e-7	59.339314299865414	0	141.11687364093487
29	57	55.47285512347077	NA	2.6866549043843313e-7	418.0869968676422	0	822.8098037231462
29	65	5.27681404362494	NA	2.1870504515414195e-7	38.55781613139686	0	86.00691528310988
29	62	40.53496177526698	NA	1.9755783189355742e-7	291.73224048685347	0	723.2673602478366
29	13	105.82268587835992	NA	1.973723832930055e-7	726.7318372792661	0	1977.806503761068
29	43	1089.742417407344	NA	43.49086271503714	6134.874577984285	0	5598.7194588381
29	32	2.333169801196041	NA	1.6315672341297474e-7	18.706565109636173	0	27.25560522889956
29	51	4.535777472512417	NA	1.2578733699212862e-7	38.38047908983852	0	63.756802751873714
29	81	67.37436244378574	NA	3.2465006812657623e-7	548.700614966237	0	999.8403427586404
29	46	55.13038291927534	NA	2.991459492318991e-7	448.65702931245653	0	801.3160938551633
29	102	6768.168781341948	NA	275.3666099273637	38372.28194624722	0	35092.33948592444
29	98	140.63717147245865	NA	3.480472232695119e-7	1035.204011376536	0	2384.0561427305875
29	23	62855.29100437198	NA	2633.7799668933344	353019.0254277611	0	327119.96112797677
29	31	13.819099188141294	NA	2.1718193300989214e-7	98.78649598752065	0	244.64253473984024
29	103	27852.47555263839	NA	1058.5533537687295	152417.88098225914	0	146186.34278433022
29	50	114.20556266491155	NA	3.6264416859426937e-7	924.263744422507	0	2292.4250308099186
29	70	46.81320824838203	NA	2.378726836311933e-7	364.984409335882	0	867.9343061385838
29	105	98.186601705199	NA	2.6204847092552744e-7	695.7172268611989	0	1845.972829409162
29	21	39.29253417949175	NA	2.7694704243406687e-7	295.8356356030431	0	712.8206077240699
29	6	46.016302184818834	NA	2.525765669643032e-7	278.84406247892935	0	1224.091398656058
29	53	7.872107344904026	NA	1.3898210235048698e-7	70.55299529017789	0	92.30775662618714
29	64	24.4338544789194	NA	2.391973311290472e-7	200.27544659921648	0	393.30267192783265
30	22	5237.543240014625	NA	280.3546673540769	25097.504456025334	0	20861.257549945378
30	37	1049.0424139746085	NA	54.07548625353879	5022.726617101913	0	4161.3644928727
30	56	16643.021988586886	NA	811.8646961646128	81432.44428284654	0	66107.7578095683
30	49	3377.832579527214	NA	178.94119568682171	16292.733684819912	0	13559.34962888584
30	33	2401.0096143199735	NA	129.46534086600386	11346.910767732776	0	9545.520494755787
30	97	417.33984031324024	NA	12.620730654517857	2304.0603625294166	0	1878.6971825021744
30	107	309.5314516530493	NA	11.979469627175842	1569.0644977659695	0	1434.921519788792
30	96	381.02581611888206	NA	11.753518991098456	2004.6174085181776	0	1762.178062295326
30	108	9956.196344310158	NA	519.7571343348251	47075.46876312951	0	39635.17999727464
30	94	4.308049890879032	NA	6.457534897170949e-4	33.53236360417338	0	32.71488991276224
30	30	0.31788120040144774	NA	2.210121850876026e-4	2.2836490654228148	0	2.4295841285179374
30	1	39.08656032416777	NA	1.9783671086275445	191.01962817922342	0	160.11441933054851
30	72	12.692779980434965	NA	0.12603884465428336	78.9687621284553	0	68.4450963088133
30	67	0.6651778657391344	NA	0.021546873960012165	3.4331226984019754	0	3.620633708439882
30	73	153.48582037824625	NA	4.841772292071773	789.0447249066839	0	713.441531220295
30	82	204.63235969512561	NA	9.683304865024875	976.6212492562402	0	837.6449594725372
30	52	10.043456522951837	NA	0.0012253662000933443	78.93363297526821	0	79.68099073804623
30	89	8.110473671570984	NA	9.736793460603154e-4	62.20153640603811	0	67.83626384719486
30	95	3.7515832571359478	NA	6.99200886514736e-4	27.28414987139997	0	31.37296249655185
30	59	23.64623979996409	NA	0.001601740354487098	194.55184462719203	0	210.88651365777687
30	48	56.74464014628025	NA	1.295976512713197	312.0664273529765	0	269.1588979535253
30	35	3.7782145166127545	NA	6.334740640953005e-4	28.374356968069122	0	29.011198768866507
30	44	8310.385321234076	NA	440.7688272126201	39109.05836910758	0	32806.469033253394
30	47	1839.1676449219315	NA	93.68199601673577	8887.176110607568	0	7397.652964956587
30	61	7.004018280082047	NA	8.650330209888046e-4	54.04590497944879	0	61.97471629989195
30	10	9.512706147278623	NA	0.0012317186619929341	76.66794422545753	0	82.92566655862423
30	101	20.699376281854683	NA	0.0014543031685755404	170.83195629045295	0	167.95935722899026
30	58	3.2527437410592808	NA	7.440856104724348e-4	24.731814910406438	0	24.681078114769132
30	91	5.12387612979965	NA	7.640549533224829e-4	39.09943740148095	0	45.99999679470293
30	110	7.697211397364328	NA	9.28895030564854e-4	60.2842512023805	0	58.812754318213585
30	4	220.62811235930167	NA	8.322184165229125	1144.4547561336183	0	949.799064909531
30	36	168.70744220658142	NA	8.132769766026746	813.5733128207903	0	684.210638509976
30	109	12399.071800021815	NA	651.9883022842515	59140.078360490144	0	48874.343533230975
30	40	2.6447296362524972	NA	5.215580077628398e-4	19.349140193018858	0	21.970208227964093
30	57	19.256612312140042	NA	0.0012317551759546059	160.59663492591838	0	170.44930493501056
30	65	1.60130547882881	NA	4.579051067182173e-4	11.26820978003681	0	11.686771190143562
30	62	65.37625540858087	NA	0.6044244283997043	401.59409738823416	0	392.48553900818183
30	13	1799.2232954674114	NA	78.58544280058402	8906.389842727614	0	7626.592075482649
30	43	61.74535351103997	NA	3.2035029883239168	294.4292484838645	0	248.42023463889927
30	32	5.734483391978685	NA	0.1604548458005123	32.03342408434864	0	26.439359116704278
30	51	925.2534818791473	NA	49.38687421774698	4349.098328199706	0	3633.3513373786386
30	81	23.446407601840615	NA	0.001494147035386694	171.77235293424425	0	258.55428809084526
30	46	16.990440506883985	NA	0.0012081460639026605	141.53174966369278	0	142.38694718937745
30	102	1.0191626835655556	NA	4.243347619591435e-4	7.375864744202741	0	7.961483356919177
30	98	336.3425770349193	NA	2.406285373586797	2105.8899571160123	0	1711.397045160079
30	23	547.9823101462086	NA	26.199359334353264	2679.842210243128	0	2211.2340434790412
30	31	16.940806152334662	NA	0.20207000021157015	105.19430543248173	0	83.47256453471994
30	103	14.768967962959463	NA	0.0013146182781594476	117.0891209431302	0	129.51377004602085
30	50	14879.695952193468	NA	770.2733543558617	70697.8934437209	0	58324.056869218286
30	70	15.029143174119753	NA	9.601321180871243e-4	122.10979395708755	0	115.801773614111
30	105	3762.4340981052637	NA	181.93141727114119	18039.75808367093	0	15625.54492195915
30	21	140.5639543516384	NA	3.528167486049128	783.0484341905519	0	722.325537878971
30	6	1087.421549273719	NA	55.31214081408289	5411.604360112292	0	4503.503773459584
30	53	32.462420698421624	NA	1.0467048389424243	166.16765994038124	0	163.93183556496493
30	64	8.170661397613477	NA	8.78850054429497e-4	63.209018990684065	0	71.91827793483961
31	22	7755.504168250153	NA	445.5043152523487	35958.65856785497	0	29293.653271133713
31	37	1433.4579982327236	NA	79.53192948753183	6627.888230552058	0	5445.352874279958
31	56	82.15693461132254	NA	3.716195348285777e-4	687.5901277253689	0	873.4802361457697
31	49	1262.0760967242547	NA	67.12331116626164	6085.285697976099	0	4890.934125761098
31	33	6410.647025750146	NA	371.71875954376105	29182.83480872151	0	24159.29934013727
31	97	198.0147146454377	NA	1.6379506320690556	1208.4187134839565	0	1079.8301492523658
31	107	72.49905108627165	NA	0.7301808029136716	446.23491366562445	0	377.5223782834566
31	96	768.6436895781138	NA	28.624228373885394	4022.246209507025	0	3315.4441205715534
31	108	25.00891163456314	NA	3.3519278747777445e-4	205.54333428803855	0	259.85920913441277
31	94	4.838657873686104	NA	1.735015064889096e-4	40.06529373027853	0	41.20522566047601
31	30	2.8692474207881205	NA	0.07873693719070646	15.565065512156943	0	13.297480559734224
31	1	0.7045291467539718	NA	7.287123348790855e-5	5.514781780798218	0	5.524452769707628
31	72	3.1497489147552455	NA	1.553598101348156e-4	23.99478843276691	0	31.479737680809144
31	67	0.09839340677296919	NA	3.4137722050446935e-5	0.6706472151615507	0	0.9490633188330116
31	73	1115.941758248403	NA	60.37300125696538	5361.23554758425	0	4300.5147418823435
31	82	21.59540563979388	NA	0.24556008229491239	123.39977002366552	0	108.99291072921099
31	52	11.290386663738303	NA	2.5654170154578744e-4	86.37054229735958	0	96.69595793070233
31	89	9.84349152637531	NA	1.8544739554832783e-4	74.94411494455652	0	96.97520303562047
31	95	4.03207530470066	NA	2.489200126205747e-4	30.55969591608925	0	35.379409464158854
31	59	26.859840220871156	NA	2.711411486846623e-4	219.07848114004483	0	281.33719782121926
31	48	41.77345766340363	NA	0.4214989859353348	248.1431300091285	0	207.2594821023521
31	35	4.182150236450456	NA	1.5541641114628094e-4	33.99536183335526	0	34.97073409441735
31	44	21070.0540976221	NA	1202.8255363780709	95568.26137915213	0	79240.37987744022
31	47	2275.9273394946645	NA	125.5670302634643	10647.030875150009	0	8817.147556143256
31	61	7.751986015526248	NA	2.377906091254714e-4	61.68347903396543	0	69.37288836466497
31	10	10.128123224088455	NA	2.0809674903353635e-4	85.27345835534784	0	85.21835597521054
31	101	192.1158159236134	NA	1.6213872229192268	1143.6593723434537	0	971.7891976465476
31	58	3.6830854778950393	NA	0.00016586599626143369	29.38254843258279	0	29.04801203671792
31	91	5.301066247496629	NA	1.9089032318383038e-4	42.971312309067464	0	38.13376377775369
31	110	8.959681168619378	NA	3.1749320063028606e-4	71.33799015309661	0	83.490617057369
31	4	599.541996104996	NA	30.000538083508506	2862.5897535006197	0	2326.166306375079
31	36	108.20947870490458	NA	4.833414954160194	539.3728463570212	0	426.04911125832854
31	109	942.6687881187765	NA	42.162862661331815	4761.06392789724	0	3892.316803620237
31	40	2.9706465736718757	NA	1.9502908817525206e-4	22.55355752086052	0	23.23004725549481
31	57	21.726889092937128	NA	2.411577897061488e-4	179.87831086750154	0	201.93956128321048
31	65	1.7856556496654257	NA	1.2976510651826825e-4	13.828400234288218	0	13.719440932427956
31	62	12.32439538340731	NA	2.3109798395379137e-4	107.80254507660204	0	102.22249164739956
31	13	5445.47491813989	NA	288.33606905419725	25884.21877781642	0	20596.295249052895
31	43	63.05497189559079	NA	3.4917517399878193	296.4540171184044	0	242.35763908667354
31	32	4.531894079646031	NA	0.05763983835923025	26.561059150942345	0	24.173361126276284
31	51	3081.185060622558	NA	179.43987458695938	14217.128114458124	0	11535.457649690748
31	81	25.723984900139705	NA	2.90068054398507e-4	232.33115949898223	0	236.49649107390178
31	46	19.70773260369818	NA	2.4474635796836486e-4	169.89484762712874	0	166.84604644973132
31	102	1.1159675431233766	NA	1.0895493638236686e-4	8.443100271956656	0	10.018804842910766
31	98	1066.289165025776	NA	22.442181920077324	6069.591958970699	0	4993.237766486507
31	23	464.4346957827749	NA	23.520340706136743	2252.693787335945	0	1827.9863435861853
31	31	4.145391254631344	NA	2.4538706551116075e-4	32.515650221545506	0	34.209349459311014
31	103	17.299542230122377	NA	3.0009719389995754e-4	137.05277847878858	0	157.09204601188884
31	50	19273.13432339484	NA	1059.7983885260076	90620.45368471125	0	73463.62739327982
31	70	17.475177947307444	NA	2.4020876798915838e-4	152.613258612213	0	143.87959842561384
31	105	680.015056021631	NA	16.432352232437086	3602.0581838560847	0	3199.8698781784915
31	21	2554.2310556528364	NA	137.61749096726888	12371.882499347941	0	10108.094196148813
31	6	10.268978276167585	NA	2.6807245659303547e-4	81.64442864034231	0	98.00957394142183
31	53	895.3087970281886	NA	50.135854180419	4182.184641313531	0	3397.3240121519075
31	64	809.7362625870326	NA	42.246452986777115	3961.8544179103183	0	3219.9271899987825
32	22	276.2345530490902	NA	8.636157908387313	1476.2370563314767	0	1236.014366666956
32	37	1773.605473224632	NA	89.54860942013094	8416.23848597146	0	7250.735541426032
32	56	5472.332284329359	NA	201.14258811283187	27926.51765307637	0	23483.827650733852
32	49	1786.4705477570938	NA	86.31918538452852	8776.445682536454	0	7272.811996151886
32	33	4340.125639508605	NA	232.07064912982148	20720.804384033585	0	17296.823573087237
32	97	25.48265351463091	NA	0.001047540974627141	211.958689390249	0	248.50573337434508
32	107	11.36663287348203	NA	8.090591444846539e-4	93.12388749616184	0	92.35308781949828
32	96	25.421715776602902	NA	7.887936547560318e-4	223.60010580037056	0	254.24840941977433
32	108	212.96441727848386	NA	1.661293057273612	1286.749133176894	0	1212.2738643019
32	94	5.564108021712752	NA	6.711166530438199e-4	39.62151798446013	0	67.09735558888504
32	30	1.7071613010490772	NA	0.02567850458460647	9.828504442931157	0	9.354426488636891
32	1	5.899079400338735	NA	0.15619090306868988	31.218283433341846	0	29.636122248086366
32	72	4.024514163356903	NA	6.341766656552954e-4	30.99610536957757	0	32.1297744775535
32	67	1.0407978884077225	NA	0.03587088120659328	5.586514757242255	0	5.096831865300484
32	73	12.579801256278351	NA	6.385240149947169e-4	90.21220033130128	0	130.00411909491345
32	82	377.1825785574895	NA	18.127082259538426	1867.7445199775702	0	1524.8052594187877
32	52	13.898110875098471	NA	6.917108670622213e-4	105.6117650242042	0	143.42631438361383
32	89	10.150355130942483	NA	7.698158524104912e-4	76.93377778360941	0	83.37635413221743
32	95	26.083352467665627	NA	0.23902096015819713	157.17620620930555	0	166.69096555036091
32	59	27.685233463472553	NA	9.202141989578482e-4	225.37098857806657	0	280.85922359269557
32	48	7.425293380591176	NA	5.85794116038273e-4	57.6675217799646	0	57.67682670660281
32	35	4.991728595275443	NA	4.4189772992872815e-4	40.27271364546192	0	38.280773923100526
32	44	30841.616637166255	NA	1607.4224865705053	146316.7665353818	0	122459.09449498428
32	47	603.5806167055355	NA	26.412067743232754	3043.598025012792	0	2463.202033674477
32	61	8.93705993919946	NA	5.707849706465566e-4	70.68067301445892	0	81.193117463101
32	10	11.94603814311619	NA	5.039985850293322e-4	97.02901408691932	0	126.60097263223187
32	101	26.289844572760064	NA	7.650844114588404e-4	204.89247753006825	0	286.94578026779413
32	58	4.266185702336543	NA	5.37062672442436e-4	33.898510931077304	0	34.98695311562871
32	91	6.159213676934359	NA	6.725455913143292e-4	50.87668241703914	0	44.411551400301455
32	110	9.22825502825195	NA	8.944166743310116e-4	75.97809102770916	0	72.80155120119377
32	4	348.20242753729514	NA	13.498347827875861	1826.1198399651291	0	1492.9523929168192
32	36	687.6333470947088	NA	35.0104409785012	3346.6568676290344	0	2774.8715396747575
32	109	21.90839454745839	NA	9.321680841927948e-4	170.05477601986985	0	204.4601472162325
32	40	3.500954137966588	NA	5.246679452060164e-4	26.082722541611922	0	30.84947993134457
32	57	23.376353178853197	NA	0.0010438348542169428	197.66323853824014	0	195.48358945155357
32	65	2.213581116754912	NA	3.727959410322065e-4	15.953202627605428	0	18.02710467014271
32	62	14.676313131166342	NA	6.184557651750261e-4	114.96810082226507	0	163.54988567169826
32	13	1736.2323432371975	NA	69.53619844742236	9148.65949198293	0	7219.240049739985
32	43	131.0271949473365	NA	6.654824435001134	623.8631007830195	0	540.3708989592885
32	32	9.155626363925009	NA	0.2259646704126981	50.126453157135956	0	42.72513837075475
32	51	4511.134441974093	NA	235.9253948174961	21686.586865894296	0	17878.313923166177
32	81	213.02687555969374	NA	1.6335934894666777	1346.5651831845933	0	1171.499954529088
32	46	22.442173471602754	NA	7.872721633244683e-4	182.38017117227236	0	208.61322053386203
32	102	5.8959393145552506	NA	0.07259877709248427	35.651032268818355	0	30.854201770150848
32	98	51.06316317720802	NA	0.0013750340216885301	431.11238943607736	0	603.4937241660681
32	23	550.1227947827399	NA	25.427588711905152	2669.5003488480897	0	2334.73579466928
32	31	5.066114038461519	NA	7.117419376444745e-4	39.138038191556525	0	42.693811505192116
32	103	18.109240556081172	NA	7.16904899900823e-4	149.9598192652408	0	163.16242231503892
32	50	780.2299253918127	NA	16.242200565435045	4361.734923172015	0	3850.6863534435925
32	70	18.289669790258156	NA	9.468015824441986e-4	148.37398751091038	0	157.67601245444345
32	105	40.512211998387066	NA	9.821046633800806e-4	336.5787781996806	0	397.5633738246238
32	21	2612.1694461045236	NA	126.35811459718353	12852.773247882868	0	10754.932586399618
32	6	12.697619283464382	NA	6.656398822365588e-4	93.401537069566	0	130.16008557928043
32	53	1092.1626996514233	NA	55.61571239341481	5227.4908650417465	0	4442.685507288791
32	64	1192.475039506689	NA	57.483199268189445	5765.186682198635	0	4781.633420680724
33	22	53.67853998374382	NA	1.9257437186943338e-7	371.7907576726321	0	1127.9249170808782
33	37	32.880126906365945	NA	1.231404202711103e-7	210.63935624012814	0	887.9675897850766
33	56	321.4117479836333	NA	3.617949336821522e-7	1607.2731227499623	0	8489.767200049058
33	49	39.35398942528923	NA	1.237241573270396e-7	302.74367206693285	0	612.221303237594
33	33	18.065967731389073	NA	2.6339896341611863e-7	137.5623963714525	0	384.63638248148845
33	97	116.9719209017783	NA	2.4940684613314485e-7	622.9807319512381	0	6279.980186150082
33	107	41.0283507795883	NA	1.932437144963167e-7	297.1585229850664	0	874.1089239829173
33	96	88.79773482822857	NA	2.4700078862312294e-7	675.1200177612079	0	1670.2931904842092
33	108	42710.55039411702	NA	1416.7132964373595	243835.49839833486	0	258661.57387764702
33	94	22.618585596118532	NA	2.2490047950244957e-7	155.34662544379336	0	587.2147610145182
33	30	1.595356914240383	NA	1.272597421170186e-7	12.394975709122061	0	21.06349498443708
33	1	2.8419050788092797	NA	1.1208580315230735e-7	22.069419106210308	0	42.48744758727091
33	72	15.907399568340027	NA	2.8149493948515626e-7	109.63668790512176	0	353.718085335884
33	67	0.49411014426342137	NA	8.776995642883352e-8	4.29445298647896	0	7.082968120524152
33	73	51.560841860046025	NA	1.9115851936034746e-7	316.8760123272044	0	1432.9610215450175
33	82	1308.5453533277005	NA	27.515928171258572	8083.764642241557	0	8761.538189212646
33	52	56.3952401041213	NA	1.7345213672655426e-7	372.92738334632793	0	1548.8827433459285
33	89	54.70178737000798	NA	1.9608582684663376e-7	289.386180649732	0	1505.6910109504518
33	95	15.921084176979956	NA	1.789840301303577e-7	115.44565581923901	0	346.7957321291886
33	59	100.92229409032053	NA	1.7692314795156164e-7	813.3514955277684	0	1651.9659870558883
33	48	33.158144976328735	NA	2.3535254291310764e-7	214.36894460955182	0	856.7431065753207
33	35	15.143756412531221	NA	1.62996868270026e-7	128.27914691449507	0	239.80758927524363
33	44	32.446622951872804	NA	3.0011922692422996e-7	241.46990165851196	0	530.0879199949065
33	47	56.87357412539199	NA	1.88095933891099e-7	348.6227651810828	0	1470.7645023255118
33	61	30.976205330757505	NA	1.5876623996519214e-7	205.6116851464651	0	722.9056720168537
33	10	41.383932403542524	NA	1.5912099888310142e-7	246.1433814605179	0	932.3736092065811
33	101	84.0077521567723	NA	1.2720464867498857e-07	653.4895449350282	0	1794.7199631991443
33	58	16.85485971109221	NA	1.492551952372952e-7	113.79265741248999	0	299.99541949287203
33	91	27.257834560546133	NA	1.9404389822800736e-7	174.87780478163947	0	562.3218233533001
33	110	33.94924103852638	NA	1.7285621674448686e-7	252.4866442677096	0	644.23204154195
33	4	43.74664488497796	NA	1.2076540235856894e-7	281.36248747094277	0	1015.2658381345079
33	36	13.500218696114237	NA	2.1597713890990699e-7	99.62442948308605	0	214.81416838816034
33	109	268914.9855945535	NA	10209.239330886769	1569112.6746045332	0	1527163.2091708547
33	40	11.567921418781431	NA	1.542668930003983e-7	91.40247255373586	0	186.24207849045723
33	57	86.146455465895	NA	2.778402966750175e-7	572.3170688585645	0	1831.4366387001005
33	65	9.391702880675634	NA	1.6700528658565357e-7	67.71959921677265	0	180.58509428243485
33	62	58.09281044038132	NA	1.3530531101436507e-7	411.326379805586	0	1436.2261507673945
33	13	169.32242626157856	NA	2.5932687506002655e-7	928.0022544164257	0	6203.656616430705
33	43	2.343585832418942	NA	1.4899576312700707e-07	20.432377572205347	0	26.12897099234693
33	32	4.893603766864454	NA	1.493332728860007e-7	31.9502557084942	0	105.37411808448616
33	51	7.297392166112744	NA	1.8417013775757148e-7	47.76703391755157	0	128.24995742450346
33	81	93.60984242337041	NA	2.132247073656452e-7	756.8524989916957	0	1678.4248739071882
33	46	81.12934542591778	NA	3.1854693910452526e-7	476.6038505216186	0	2106.8991844049574
33	102	4.605925778449679	NA	1.4064587083906126e-7	40.059785216083625	0	62.81162860274536
33	98	212.46449218660197	NA	2.8727692483320156e-7	1074.7052734683114	0	10762.21223958833
33	23	31.342980352108018	NA	1.3237408558707659e-7	220.83541408133732	0	607.3682090569436
33	31	17.871503731131096	NA	2.7946475905590756e-7	131.94423367248302	0	298.03733482733736
33	103	59.639179116728315	NA	3.447779597768747e-7	376.86540500587836	0	1906.342000318161
33	50	211.93424304917497	NA	2.105300923898536e-7	1042.2277209140063	0	7448.3905919585995
33	70	68.9735333889006	NA	1.717542960878315e-7	560.1637377465217	0	1152.6461408474026
33	105	143.66787579730033	NA	2.341520725622426e-7	993.011243625938	0	2922.9647032731423
33	21	423904.92683912173	NA	16207.13768113532	2436844.0298777344	0	2448882.3205640097
33	6	39.93260218633044	NA	3.900434204045179e-7	277.4435831481139	0	929.1995439014859
33	53	12.802447107079368	NA	2.1927422592069242e-7	99.84465165725594	0	210.48964689507008
33	64	45.49527240742465	NA	1.519709509766251e-7	248.97882280713713	0	1180.5718589458409
34	22	881.7340260924115	NA	39.39693436198565	4625.946800408959	0	3618.0333350330397
34	37	867.4656954212232	NA	40.76987733346713	4312.891988728141	0	3671.1111076201278
34	56	1098.856472265088	NA	6.267924301693369	6661.345825988144	0	7040.466996348819
34	49	1695.0487522437527	NA	86.91384873294064	8424.285159044066	0	7030.012670101581
34	33	10965.36568227012	NA	583.1573076506901	52631.1337768096	0	44191.327223503846
34	97	27.994464869571292	NA	2.520459643122823e-4	219.6625270544382	0	311.784670437031
34	107	10.450053927347195	NA	2.3223588677492374e-4	79.87780639945179	0	92.74786332269497
34	96	25.229424554039166	NA	2.092180244996327e-4	190.80738755001798	0	471.42408928354547
34	108	248.67096440826435	NA	2.0579765312430434	1577.3007987880578	0	1522.7627108185638
34	94	5.679872938063059	NA	1.8489190131353448e-4	45.077994940260375	0	55.41481162725587
34	30	1.8260716605329577	NA	0.023282399230519207	10.31004668549675	0	11.073135844042607
34	1	26.3053555459874	NA	1.1868189357627217	137.45394542103273	0	117.82621154331243
34	72	3.503206045705478	NA	1.243706280637374e-4	26.810165234608633	0	28.46651038201932
34	67	0.11223961902209123	NA	2.548964341011739e-5	0.8178466007279415	0	1.0725210224688824
34	73	11.502367409066755	NA	2.354735631825043e-4	90.53326254535807	0	107.57931336096023
34	82	186.29255483515954	NA	8.088299597014105	937.9205877226469	0	851.9581077317414
34	52	14.278914509400208	NA	1.9811485738507553e-4	116.9413038853821	0	158.67288925793824
34	89	9.51742933602925	NA	2.3420919452148186e-4	77.89644796930747	0	78.94429351094371
34	95	4.371766568450132	NA	1.2062793780788001e-4	33.04810462502619	0	42.5341724933184
34	59	32.4652227196863	NA	3.2598955086274686e-4	249.32549600524544	0	433.3120529453472
34	48	7.405612287605556	NA	1.4286162015042286e-4	58.847458707265325	0	80.8009810347665
34	35	4.481695579461113	NA	1.343596478541899e-4	38.510354732190194	0	39.167926453560845
34	44	15819.883091751768	NA	859.4202777989346	76560.7872901519	0	64087.674237354615
34	47	5246.65504035314	NA	269.01989110241675	25384.021866270825	0	21219.8064804175
34	61	8.66815682248746	NA	2.2579665659307115e-4	69.61640436557592	0	90.3386940812541
34	10	10.117336269563014	NA	1.7296658013106605e-4	89.83360142964285	0	95.13352494200335
34	101	9593.622797605578	NA	493.2911220030993	46550.31793425917	0	39208.86628213912
34	58	4.0398466922360665	NA	1.2086587761677819e-4	31.206926007675996	0	33.441033543927894
34	91	6.326257557692506	NA	1.0503606488203586e-4	48.14266355146822	0	72.37055267209583
34	110	8.923842926546147	NA	1.67885408488809e-4	72.46780911426825	0	86.80681679608197
34	4	487.11506626311865	NA	19.780733267851584	2500.7413605556144	0	2148.1174010198242
34	36	65.81818306040756	NA	2.088991581846421	359.1550356016262	0	316.2165231984661
34	109	20.592068264419943	NA	3.1133502115788874e-4	167.8031608224007	0	238.65550624629017
34	40	37.17482259727321	NA	0.8202930601670925	209.15399760477882	0	175.8059323899457
34	57	23.501937527497574	NA	2.8500106796389347e-4	187.9952129966278	0	248.3710780475994
34	65	2.1409770755195163	NA	8.198633640311639e-5	16.338330571059615	0	19.4446116795458
34	62	14.131848958298137	NA	2.5304546464612304e-4	110.09608790512024	0	147.81919323854294
34	13	5915.792941732839	NA	286.7727786035825	29227.711335946973	0	24977.538134057497
34	43	32.0124177592584	NA	1.5158077279663804	167.56232231441885	0	134.3899491406258
34	32	10.352532911568384	NA	0.25896346697046585	55.987421469050844	0	52.76728737217026
34	51	3032.5145919281595	NA	161.90536610611528	14573.772401125458	0	12252.146548157216
34	81	30.577258973221443	NA	3.011624259633374e-4	204.15218287439131	0	505.34133415469387
34	46	20.988081456389914	NA	3.070904950115991e-4	170.839168943045	0	201.34682593921872
34	102	6.3895995123667895	NA	0.08153462458821359	36.48176691819194	0	33.22774463813062
34	98	51.24863639576587	NA	2.7462925833981387e-4	433.39447280640655	0	638.0224144316686
34	23	1585.1494098758064	NA	81.69689744866163	7831.299353266822	0	6543.263569172828
34	31	4.652357602591762	NA	1.7794176932395424e-4	37.577169239001485	0	40.05616677378415
34	103	17.538055872185254	NA	1.7562308670467973e-4	154.41593888349095	0	145.88609591458464
34	50	11112.25546307973	NA	565.8951382118381	54379.87720267368	0	45542.17249403066
34	70	18.219995654555138	NA	1.5218872467087364e-4	151.89954490940104	0	195.13423359431155
34	105	34.98992648551651	NA	2.679033458469918e-4	307.3125951635316	0	336.1172448147061
34	21	14639.200538664752	NA	791.1749361425195	71352.10249136665	0	59085.90671337566
34	6	12.232956118225989	NA	1.7814662066024847e-4	95.13341522635955	0	111.43770079891549
34	53	140.0998241339243	NA	6.2761898320522604	729.2239400030043	0	607.2611398006836
34	64	373.3247125151011	NA	14.435649415912138	1994.6154790340001	0	1657.675655567484
35	22	98490.16477455884	NA	4569.553050664102	490042.9070794779	0	440538.65299008915
35	37	10.866604350493011	NA	1.3140505622370581e-6	82.05197311433744	0	145.82811362911255
35	56	134.5127100138012	NA	1.649718275231123e-6	1009.5227791731553	0	2126.199937232131
35	49	20040.988402067072	NA	894.3263409988498	101513.9737013386	0	88626.2036010808
35	33	5289.784011383659	NA	247.58546652085096	26608.258372175114	0	23509.48052667886
35	97	34.824552527481835	NA	1.6902300947934997e-6	287.40167563446784	0	442.5149565010917
35	107	15.198499897767032	NA	1.6909631609826556e-6	117.54178361408664	0	241.27846260754072
35	96	9330.530126341488	NA	410.6527063400411	47722.38821452712	0	42354.05646325811
35	108	13340.297798263186	NA	576.2005103940215	67939.64009419137	0	60883.88588330761
35	94	5.860426584004889	NA	9.377530535974443e-7	49.227037239016845	0	72.02619720591215
35	30	0.418421656097735	NA	5.255523700595281e-7	3.17719831549432	0	4.302162822985495
35	1	12.998706510471814	NA	0.2849802946523039	71.47850396569717	0	67.01950967994203
35	72	3.715979964802206	NA	1.1483223173368566e-6	32.488150075967155	0	38.56252707549608
35	67	0.12353669736884487	NA	1.427617497794072e-7	1.0678824472749817	0	1.3948990262732246
35	73	1794.4395490263703	NA	70.03222090640725	9563.25274847586	0	8583.375982722428
35	82	2319.5408964921085	NA	104.66089378970017	11847.96406825821	0	10742.063206381566
35	52	17.97319526390771	NA	1.2191204431671878e-6	135.59980394553926	0	251.36096889744337
35	89	13.630139664379149	NA	2.1202865487870357e-6	104.43333642094593	0	205.7472110450334
35	95	5.203139644814925	NA	8.845765236437685e-7	37.53099155077689	0	78.88111805577418
35	59	36.56561647566903	NA	1.5914259563319845e-6	299.75764416265565	0	530.5926280609536
35	48	9.71238593446172	NA	1.1904356047062671e-6	77.32343495842255	0	173.76617101682857
35	35	5.288996584017005	NA	1.0293095921563577e-6	42.90930449130692	0	62.26623824527093
35	44	10.043907468757709	NA	1.0612117444380123e-6	83.25232978120712	0	145.8787037882871
35	47	16.155810626200875	NA	9.038875698120401e-7	128.007889390776	0	305.55378930176647
35	61	9.650014046726817	NA	1.286959466087362e-6	86.59849407024674	0	106.50929827085116
35	10	165.35447933510048	NA	1.1525359732666318	1029.1750267201455	0	979.4648214067109
35	101	120494.85356078748	NA	5526.468809208243	603979.4102005303	0	538355.5040191234
35	58	4.535680958299082	NA	1.795061278442303e-6	38.142101949288765	0	50.397897059651875
35	91	8.071841153937706	NA	1.4331542300877635e-6	68.4213213747516	0	118.34180756760583
35	110	12.979212639230571	NA	9.197079049092892e-7	103.10540627816935	0	163.99663228602964
35	4	12.499741208600756	NA	1.6829779027414947e-6	105.92361629515008	0	187.4093527089139
35	36	4.791731603255748	NA	7.455465843129056e-7	38.96221571355686	0	74.01039076220957
35	109	354.3965179040148	NA	2.4402137464302243	2255.274830529825	0	2187.984453453646
35	40	3.299516264015062	NA	9.717299928822815e-7	28.540059548613698	0	32.63507119660656
35	57	33.43210856083693	NA	1.80800646251982e-6	232.06020213306815	0	624.2314489818615
35	65	198.97636012122166	NA	7.888213223785387	1009.0765705319593	0	953.376211082776
35	62	16.253772222052735	NA	1.2196886926929574e-6	137.57436538158703	0	183.98053746308528
35	13	7619.386927848404	NA	309.73141879455017	40793.92054758702	0	35791.0717099562
35	43	0.6808513225091523	NA	6.052949234442962e-7	5.62731022306906	0	7.338749740880253
35	32	1.2277272989467896	NA	5.306930371600133e-7	10.066822867230442	0	14.791166811984096
35	51	1136.4345053639233	NA	49.9826792032028	5702.301732574096	0	5093.278584225174
35	81	36.791867572931544	NA	2.1544944133940023e-6	317.4481138561496	0	506.71751730045065
35	46	421.08275293093953	NA	2.4768619819512026	2667.1698263645467	0	2841.393556760176
35	102	1.41178667045181	NA	7.453967628638857e-7	11.200551020242555	0	16.5650188123166
35	98	23607.675217869342	NA	1024.9225568416905	122207.33600717706	0	106825.63685291405
35	23	9.861006334975166	NA	1.32021969415994e-6	77.90660027824524	0	165.17999325529152
35	31	5.909671434882933	NA	1.0163816086310553e-6	49.585273411706716	0	77.75470909091788
35	103	22.818922024489197	NA	1.6397776101483176e-6	183.6294894039494	0	313.7360106293448
35	50	99281.34548837913	NA	4514.6153398209235	507005.10141165927	0	445557.84121069807
35	70	21.244176905766228	NA	1.5715447379798808e-6	170.80686225064736	0	281.54241882919325
35	105	4557.552147915845	NA	167.4331001375071	24820.08060741148	0	21142.351555401296
35	21	4916.218034928216	NA	210.88250550587574	24787.253176686878	0	22856.934171454806
35	6	999.8440750183007	NA	35.20591508366982	5424.352512339795	0	5423.288368361195
35	53	16249.69585283457	NA	734.4714675731444	81749.17280223587	0	72713.58538484578
35	64	11.229531333841951	NA	1.401602386535751e-6	93.0541606625369	0	124.8267651751895
36	22	10783.326532932757	NA	533.2635722112057	54810.498325605025	0	46362.89438212835
36	37	9130.722360759128	NA	460.33596500174366	45903.71618306231	0	40184.789720100234
36	56	140.1930554739904	NA	1.1782900765400163e-5	1021.3085326865565	0	3100.5158221730208
36	49	13.658323296007566	NA	7.813291810781193e-6	112.37738592952464	0	178.5231658557609
36	33	17417.792774725414	NA	893.9900796491775	85852.27677399262	0	75561.81720898324
36	97	35.75308282007575	NA	6.4694102863193014e-6	299.1906728712226	0	440.5610508442706
36	107	16.604999505050195	NA	6.089412271605369e-6	135.40759938863943	0	183.67657991286137
36	96	28.44395863291549	NA	8.303063156060771e-6	252.55030560833313	0	299.3847928157039
36	108	22767.01157752836	NA	1143.1097425888129	113465.2784807498	0	100092.16382961486
36	94	6.820858702132217	NA	6.559982569713741e-6	56.854263210991995	0	74.68694370474583
36	30	0.4889154487301178	NA	2.0391770854587277e-6	3.9208629649633755	0	4.680702503155313
36	1	12.899114864537584	NA	0.30278333081361697	71.69238880531171	0	69.33846508501655
36	72	4.464109213661257	NA	6.203489733548333e-6	38.62223022711968	0	43.928068302521716
36	67	0.1393778102309554	NA	1.508947021321043e-6	1.1195394822769478	0	1.4218070981576392
36	73	184.82405922062722	NA	1.452736227527903	1191.6929565047637	0	1152.740375001799
36	82	4.875606363309667	NA	6.35777085590931e-6	42.129217448301205	0	48.95572665716339
36	52	17.375803238875065	NA	5.4787587336762746e-6	135.46397619635258	0	276.04948364326253
36	89	13.322562589900816	NA	7.2981544397799745e-6	110.07223355552732	0	306.30419114000495
36	95	5.942759410073197	NA	6.128491316466673e-6	49.92259401036448	0	77.1152741694553
36	59	35.62044054434329	NA	9.043527898388726e-6	311.5013747198473	0	464.96795591671986
36	48	9.52370629664428	NA	6.2304810948325675e-6	77.56550691017603	0	105.5111728736658
36	35	5.784943769083224	NA	4.648189773583976e-6	49.52398833132963	0	60.33087448786456
36	44	91356.9551808435	NA	4645.644715531236	460083.02830065787	0	397268.52540512546
36	47	15.099363473568605	NA	5.790394710894817e-6	132.30579067528572	0	156.18223842510812
36	61	10.99482329990076	NA	5.632425166807456e-6	94.82095520992158	0	115.70182421919904
36	10	13.602085729674098	NA	7.313011787992204e-6	118.81041819484638	0	144.1791210404128
36	101	3754.0685359130493	NA	160.21764056602362	19852.966395756343	0	17988.475197624437
36	58	5.024898825445441	NA	6.493035477911713e-6	39.26803317537002	0	71.41131209788736
36	91	8.199270809907388	NA	3.422042024344917e-6	72.33547577163114	0	91.9787890970533
36	110	11.608401388303676	NA	7.145595444010112e-6	104.82200808828982	0	117.49804395859195
36	4	11.9115405648052	NA	5.200888013021824e-6	100.1717867631365	0	137.97227707607348
36	36	4.786306503982348	NA	3.6570655113914957e-6	39.12269086874974	0	51.64636793063637
36	109	2346.6971652430943	NA	95.184968274139	12081.502606665352	0	11600.830037486216
36	40	112.78977680651329	NA	3.5956737018760982	606.780734089054	0	633.5202766830336
36	57	33.103033960418394	NA	1.1268276683261562e-5	271.9333172580245	0	467.03105860396505
36	65	2.601306461379486	NA	4.8115461363008e-6	21.28044970078609	0	25.47281674631734
36	62	17.343703582568004	NA	8.288991255907268e-6	146.16250207339644	0	199.82026628148787
36	13	721.468973998594	NA	3.9345420020467032	4539.466899871983	0	4564.1175140300475
36	43	189.2116436806386	NA	9.33760927018423	973.1825227631207	0	815.7934633374214
36	32	1.200396134717805	NA	1.8362338239143832e-6	10.022215967907965	0	11.524937628625517
36	51	35.356740914311025	NA	0.7970917552668595	207.61491540730646	0	176.19924653418354
36	81	504.77908204089715	NA	3.3335260123732575	3471.915791081221	0	2936.1392813937264
36	46	31.222429392714485	NA	9.907150229567606e-6	256.05061962804086	0	467.3939355357633
36	102	1.5154641548998684	NA	4.468075956631046e-6	12.828661749516069	0	14.944783938086044
36	98	18631.661161703043	NA	898.6506985888752	94192.7072573024	0	84564.43340671383
36	23	9.975053819751011	NA	6.153237746036422e-6	80.38534410273003	0	109.58629933806658
36	31	5.9756735439014985	NA	5.721572793786856e-6	47.01989076293675	0	71.0280066017342
36	103	21.82816659109754	NA	7.369968169272977e-6	185.72093357386	0	264.979951292733
36	50	40665.34434738507	NA	2077.8355447606627	200984.67639967822	0	180854.00485912897
36	70	30.017348464536717	NA	6.625680873203087e-6	231.27536424837274	0	722.4217203384324
36	105	48.72953641472364	NA	1.0236432623577013e-5	403.39081473610963	0	639.1404712825531
36	21	4242.491951901104	NA	195.99963592194575	21452.595352631728	0	18531.29085902909
36	6	374.9136542102162	NA	8.157917841634353	2078.887704055391	0	2055.410454777368
36	53	1085.844868879693	NA	53.89728576441901	5420.537802238276	0	4768.354580129309
36	64	143.76487977472323	NA	0.8761556101223219	927.4364243700757	0	901.5736960820235
37	22	36.77408325104043	NA	6.458440138413659e-9	303.11936658022597	0	564.1000413252137
37	37	22.255955662114573	NA	4.900494936900146e-9	191.727381747645	0	368.85452903236035
37	56	160846.82294680178	NA	6227.887266348299	847530.705700741	0	933269.7010129974
37	49	29.043934669911955	NA	7.0609206466962976e-9	222.67286825338567	0	552.4759871898468
37	33	10.25828699175253	NA	3.884798037504961e-9	89.16679182357977	0	146.8144802208292
37	97	70.30307049093486	NA	1.0211070460968246e-8	556.9297871769752	0	1232.6407444165332
37	107	26.758209359092337	NA	7.013879317255282e-9	235.9231613027848	0	334.9991510563451
37	96	496765.9264800783	NA	21839.445553630296	2630921.4114465914	0	2599598.8735418255
37	108	98.27491743891008	NA	7.539942905821743e-9	655.7236688550228	0	2020.7951075526412
37	94	19.109449341103943	NA	3.4645873068676876e-9	102.63393585600926	0	807.8685087560553
37	30	1.0126435555767108	NA	3.0200414538023742e-9	7.143115846202097	0	20.0748844924007
37	1	1.9548602301671745	NA	2.0083253653112653e-9	13.718478977123633	0	36.83898414092426
37	72	9.444023502103654	NA	3.582148353374437e-9	74.2341389905441	0	137.94705035549532
37	67	0.2328912375172444	NA	1.169605920535977e-9	2.116588251906073	0	2.809537083032521
37	73	20763.108130716417	NA	883.1015613299729	107516.53746412705	0	105912.88658865944
37	82	11.194100382912097	NA	5.148115060464242e-9	90.13915857020415	0	170.35706698942246
37	52	813.247234773194	NA	4.1437502428607065	5275.8872415034375	0	5162.808482027404
37	89	24.4126511040678	NA	3.0573266485504503e-9	186.67498606988235	0	362.42125906450565
37	95	13.443952825526932	NA	4.085928563398801e-9	98.67949365142819	0	254.3744144597246
[truncated: 4,986 more rows]
